# Supplementary material for: Plasma lipidomics as a diagnostic tool for peroxisomal disorders
Source: J Inherit Metab Dis. 2017 Dec 5;41(3):489–98. doi: 10.1007/s10545-017-0114-7 (PMC5959966; doi:10.1007/s10545-017-0114-7)
Supplement: Supplementary file 2 — (XLSX 9555 kb) [file 10545_2017_114_MOESM2_ESM.xlsx]

## Sheet: normal phase
IsolabMidas	Boxplots	mzmed	rtmed	fold_CTRLvsAMACR	pvalue_CTRLvsAMACR	fold_CTRLvsDBP	pvalue_CTRLvsDBP	fold_CTRLvsRCDP	pvalue_CTRLvsRCDP	fold_CTRLvsRefsum	pvalue_CTRLvsRefsum	fold_CTRLvsZSD	pvalue_CTRLvsZSD	ppm	normCol	Formula	theormz	name	mzmin	mzmax	rtmin	rtmax	avint	metlin	AMACR_A	AMACR_B	AMACR_C	AMACR_D	AMACR_E	AMACR_F	AMACR_G	AMACR_H	CTRL_A	CTRL_B	CTRL_C	CTRL_D	CTRL_E	CTRL_F	CTRL_G	CTRL_H	CTRL_I	CTRL_J	CTRL_K	CTRL_L	CTRL_M	CTRL_N	CTRL_O	CTRL_P	CTRL_Q
LPC(8:0)		384.214	10.4654	0.0478298	0.998957	0.0372695	0.967586	0.650315	0.999991	0.307957	1	0.0595458	0.994328	0.353865032864211	Positive_normalized on LPC	C16H34O7P1N1	384.2145659601	M384T628	384.214	384.215	10.4286	10.5307	503060	http://metlin.scripps.edu/metabo_list.php?mass_min=383.206&mass_max=383.20831	0.000254661	2.03396	0.000424988	0.0340698	0.302291	0.000255379	0.301564	0.547243	0.000364876	0.00026712	0.162824	0.0973732	0.19716	0.365226	0.170014	0.489755	0.187447	0.165953	0.18708	0.000316009	0.202017	0.0618323	0.000497928	0.0447894	0.000438953
LPC(10:0)		412.246	10.3215	0.0486176	0.999697	0.0218588	0.654001	0.0688899	0.962469	0.0199702	0.00918263	0.116538	1	0.354371291535286	Positive_normalized on LPC	C18H38O7P1N1	412.2458660881	M412T619	412.246	412.246	10.266	10.3814	405781	http://metlin.scripps.edu/metabo_list.php?mass_min=411.23721&mass_max=411.23968	0.0592107	0.348736	0.0639352	0.0638858	0.122694	0.0522118	0.0739735	0.109604	0.0471966	0.0537435	0.108936	0.000569513	0.0884891	0.0962982	0.0495033	0.000983668	0.000435699	0.0725091	0.0587253	0.0827901	0.0593403	0.0709727	0.000464559	0.111006	0.0377658
LPC(O-12:0)		426.298	10.2165	0.00210605	0.997309	0.00271756	0.999474	0.000889448	0.139579	0.00082042	0.0538219	0.0010909	0.649448	0.30882183443162	Positive_normalized on LPC	C20H44O6P1N1	426.2979016501	M426T613	426.298	426.298	10.1757	10.2579	81849.3	http://metlin.scripps.edu/metabo_list.php?mass_min=425.28921&mass_max=425.29177	0.000236282	0.000786327	0.000405762	0.0504707	0.000348316	0.102172	0.0346339	0.000472148	0.0756619	0.000357709	0.00045046	0.000421111	0.000365954	0.000516393	0.000328337	0.0012004	0.000292486	0.000288435	0.000315412	0.000325142	0.000459593	0.000268559	0.000489565	0.000495863	0.00030158
LPC(12:2)		436.246	10.2448	0.759267	0.186616	0.406262	0.311063	3.08418	0.177165	28.886	0.142421	0.240436	0.822957	0.724564115313421	Positive_normalized on LPC	C20H38O7P1N1	436.2458660881	M436T615	436.245	436.246	10.1902	10.3006	42825.8	http://metlin.scripps.edu/metabo_list.php?mass_min=435.23696&mass_max=435.23958	0.00025222	0.000746334	0.000439776	0.000294915	0.000550204	0.000402747	0.000488638	0.000410776	0.000359349	0.000431798	0.0452927	0.0596867	0.000349909	0.0607568	0.000374173	0.000968602	0.0855881	0.0754326	0.000306921	0.000465314	0.000382071	0.000299451	0.000447797	0.00045886	0.000373214
LPC(12:0)		440.277	10.2142	0.0708009	0.978255	0.0508496	0.41932	0.140141	0.902868	0.115681	0.401223	0.123946	0.999992	0.173109363511955	Positive_normalized on LPC	C20H42O7P1N1	440.2771662161	M440T613	440.277	440.277	10.1682	10.2667	1.17623e+07	http://metlin.scripps.edu/metabo_list.php?mass_min=439.26849&mass_max=439.27114	3.01915	6.68852	3.11627	5.13392	3.36585	5.44671	3.20573	3.75193	3.79308	2.81587	3.55475	2.94681	3.19992	5.0312	3.34698	3.55168	3.28706	3.27672	3.1723	3.5816	3.7965	3.18437	3.81407	4.01728	3.17171
LPC(O-13:0)		440.313	10.1729	0.122669	1	0.0104825	0.999668	0.00878811	0.877809	0.00281213	0.0217699	0.159634	1	0.253714880148451	Positive_normalized on LPC	C21H46O6P1N1	440.3135517141	M440T610	440.313	440.314	10.1501	10.194	14448.8	http://metlin.scripps.edu/metabo_list.php?mass_min=439.30484&mass_max=439.30749	0.000276589	0.000745486	0.00046548	0.000288828	0.000418557	0.000376903	0.000462166	0.000475223	0.000281442	0.000295986	0.000384865	0.000573113	0.000378659	0.000515654	0.000401957	0.00085227	0.000411751	0.000269793	0.00043653	0.000423623	0.000403542	0.000299376	0.000531103	0.000358673	0.000393744
LPC(O-14:2)		450.298	10.1324	0.300873	0.131791	0.592009	0.0442524	0.597399	0.205408	1.11876	0.0874219	0.466794	0.120983	0.159117108423499	Positive_normalized on LPC	C22H44O6P1N1	450.2979016501	M450T608_1	450.297	450.299	10.0487	10.2265	469321	http://metlin.scripps.edu/metabo_list.php?mass_min=449.28921&mass_max=449.29191	0.365718	0.000869665	0.692173	0.000327853	0.000534938	0.349599	0.000490549	0.00039361	0.691406	0.448061	0.612287	0.716104	0.000465016	0.00037351	0.521465	0.000987397	0.000348762	0.709391	0.000401828	0.000280273	0.491264	0.508744	0.706347	0.370669	0.000422167
LPC(O-14:1)		452.314	10.1115	0.00407889	1	0.000498538	0.856406	0.00501623	0.999999	0.000887431	0.704693	0.00142215	0.998169	-0.482598629058391	Positive_normalized on LPC	C22H46O6P1N1	452.3135517141	M452T607	452.313	452.314	10.083	10.1353	107376	http://metlin.scripps.edu/metabo_list.php?mass_min=451.30514&mass_max=451.30785	0.000285216	0.000716003	0.124697	0.000303005	0.000508675	0.00034602	0.0835227	0.000275972	0.000253737	0.000319065	0.000311563	0.000566223	0.000260409	0.000355438	0.000368374	0.00126809	0.00035806	0.000327147	0.000451036	0.000381077	0.000349308	0.00028626	0.000347157	0.000300051	0.000344971
LPC(O-14:0)		454.329	10.1322	0.0777286	0.999153	0.121056	0.999999	0.1946	0.999999	0.0925452	0.176964	0.0907838	0.935197	-0.392274807129069	Positive_normalized on LPC	C22H48O6P1N1	454.3292017781	M454T608	454.329	454.33	10.0666	10.173	639989	http://metlin.scripps.edu/metabo_list.php?mass_min=453.32074&mass_max=453.32346	0.0799623	0.570917	0.57725	0.304113	0.545203	0.479038	0.804016	0.339233	0.15788	0.000359978	0.236258	0.244421	0.374569	0.288099	0.137703	0.166776	0.160271	0.251036	0.262763	0.000362012	0.131637	0.408012	0.238677	0.222765	0.0804146
LPC(14:1)		466.293	10.1474	0.152662	0.976843	0.107408	1	0.301307	0.997289	0.0644341	0.000119226	0.422349	0.690216	-1.35905996807793	Positive_normalized on LPC	C22H44O7P1N1	466.2928162801	M466T609	466.293	466.294	9.9233	10.1933	813759	http://metlin.scripps.edu/metabo_list.php?mass_min=465.28478&mass_max=465.28758	0.000288375	0.1677	0.000329142	0.380411	0.347671	0.809262	0.0952596	0.331505	0.329748	0.131496	0.533211	0.291359	0.356977	0.515388	0.208302	0.495005	0.302524	0.294619	0.196893	0.383932	0.522918	0.226194	0.301685	0.341499	0.199576
LPC(O-15:1)		466.33	10.0652	0.00384731	1	0.00332312	1	0.00878947	1	0.00128565	0.997319	0.000829159	0.998493	-0.853950167596596	Positive_normalized on LPC	C23H48O6P1N1	466.3292017781	M466T604	466.329	466.33	10.0134	10.2977	203069	http://metlin.scripps.edu/metabo_list.php?mass_min=465.32093&mass_max=465.32373	0.00034037	0.000818653	0.000445528	0.000352094	0.000545112	0.000280816	0.000379204	0.00033451	0.000244315	0.000260473	0.000392489	0.000473569	0.000372067	0.000497454	0.000301236	0.000995173	0.00038426	0.000401792	0.182654	0.00034705	0.000386154	0.000292347	0.000484602	0.000322781	0.000404667
LPC(O-16:2)		478.329	10.0318	6.57193e-05	0.83084	5.83109e-05	0.715409	0.00022443	0.982854	3.22043e-05	0.000294905	0.000145511	0.98009	0.12915393789273	Positive_normalized on LPC	C24H48O6P1N1	478.3292017781	M478T602_2	478.328	478.33	9.7804	10.2808	1.9447e+06	http://metlin.scripps.edu/metabo_list.php?mass_min=477.32043&mass_max=477.3233	0.520066	0.00063128	1.91397	0.000225773	1.77736	0.000284703	0.000340764	0.121657	1.98788	1.11416	0.000380425	0.000511596	1.61437	0.155067	0.000430716	0.00128984	0.000342551	2.20271	0.000441481	0.000394023	0.000402167	0.791167	2.42946	1.34841	0.000360027
LPC(15:1)		480.309	10.0923	0.00305364	1	0.0988128	1	0.00216512	0.998167	0.000243888	0.00097359	0.130051	1	-1.13188906317066	Positive_normalized on LPC	C23H46O7P1N1	480.3084663441	M480T606	480.308	480.309	10.0132	10.1356	94626	http://metlin.scripps.edu/metabo_list.php?mass_min=479.30029&mass_max=479.30317	0.000334222	0.000577896	0.000391311	0.155782	0.0881743	0.000297153	0.000496925	0.000299483	0.000291164	0.000265094	0.000378609	0.000387185	0.296643	0.000322955	0.000333496	0.000856353	0.000265104	0.000389093	0.000278316	0.0954712	0.000335423	0.0906381	0.000342595	0.194231	0.116768
LPC(O-16:1)		480.345	9.992	0.132875	0.885437	0.134312	0.936965	0.403275	0.482563	0.20479	0.948327	0.148351	1	-0.787263355798931	Positive_normalized on LPC	C24H50O6P1N1	480.3448518421	M480T600	480.345	480.345	9.9415	10.0467	9.00784e+07	http://metlin.scripps.edu/metabo_list.php?mass_min=479.33652&mass_max=479.3394	28.6992	92.9171	65.8414	24.1465	60.0922	9.20876	46.9158	46.2748	23.9897	19.8273	46.9429	58.3291	41.3715	41.677	40.774	68.5387	29.9672	33.4309	35.6896	17.2272	31.6525	20.6741	32.3002	29.6329	20.9092
LPC(14:1) [M+OH]+		482.288	10.2266	0.0360663	0.939311	0.027893	0.693672	0.054045	0.640401	0.130385	0.999483	0.0626992	0.991567	0.478759391414216	Positive_normalized on LPC		482.28773089967	M482T614	482.287	482.288	10.1769	10.2674	218524	http://metlin.scripps.edu/metabo_list.php?mass_min=481.27877&mass_max=481.28167	0.243942	0.000779961	0.0937685	0.103779	0.0958825	0.210475	0.143958	0.0694634	0.0578002	0.0418654	0.0621595	0.000361336	0.0961189	0.11565	0.000336806	0.000752637	0.000425391	0.000327696	0.000291793	0.0183618	0.0427017	0.0598544	0.000450008	0.000402196	0.0895128
LPC(15:0)		482.324	10.0848	0.121108	0.989908	0.137786	0.944211	0.25849	0.998503	0.0985895	0.000435076	0.207532	0.834071	-0.629435455642146	Positive_normalized on LPC	C23H48O7P1N1	482.3241164081	M482T605	482.324	482.325	10.0311	10.1188	6.08106e+07	http://metlin.scripps.edu/metabo_list.php?mass_min=481.3157&mass_max=481.31859	12.0657	21.626	35.8667	25.048	32.5994	30.9585	18.6165	28.9594	27.4211	12.614	28.9182	29.4668	26.8753	33.7241	29.7355	32.166	29.1413	41.4978	23.2552	18.5738	35.1536	24.808	26.7389	21.6689	16.3123
LPC(O-16:0)		482.361	10.0463	0.0914317	0.999992	0.11727	0.999982	0.264327	0.999467	0.192539	0.963769	0.10953	0.949561	-0.846035067890364	Positive_normalized on LPC	C24H52O6P1N1	482.3605019061	M482T603	482.361	482.361	9.9954	10.0798	9.87822e+07	http://metlin.scripps.edu/metabo_list.php?mass_min=481.35219&mass_max=481.35508	35.4053	133.239	124.228	26.2652	79.5602	51.2513	72.7284	61.3081	21.3374	15.7837	46.4355	48.3009	40.5096	40.0594	17.0348	59.3783	28.7008	42.2727	42.1117	15.7776	28.0161	25.667	33.6999	26.2585	16.8281
LPC(O-14:1) [M+OOH]+		484.303	10.3573	0.124617	0.999776	0.0726643	0.940997	0.153618	0.955052	0.0747262	0.00568867	0.211339	0.991679	0.270395129474528	Positive_normalized on LPC		484.30338095324	M484T621	484.303	484.303	10.3132	10.4173	347244	http://metlin.scripps.edu/metabo_list.php?mass_min=483.29452&mass_max=483.29743	0.045207	0.000635202	0.000379019	0.067031	0.0528842	0.17278	0.134033	0.0004185	0.225417	0.0326417	0.136775	0.106753	0.243127	0.23519	0.15265	0.00106562	0.162727	0.295088	0.171698	0.134016	0.198002	0.166559	0.000428398	0.164783	0.129535
LPC(16:2)		492.309	10.0687	0.233319	0.717694	0.207644	0.821454	0.26119	0.999942	0.0981951	0.0413019	0.181776	0.998482	-1.00273697034223	Positive_normalized on LPC	C24H46O7P1N1	492.3084663441	M492T604	492.308	492.31	9.9958	10.1353	928271	http://metlin.scripps.edu/metabo_list.php?mass_min=491.30021&mass_max=491.30316	0.153644	0.000789544	0.48382	0.356432	0.000532234	0.000332931	0.405293	0.41823	0.000308548	0.325394	0.710088	0.465677	0.395602	0.900066	0.479585	0.393888	0.489565	0.447161	0.000463392	0.456544	0.326378	0.195689	0.415687	0.545581	0.376343
LPC(16:1)		494.325	10.0518	0.160023	0.425515	0.160168	0.509585	0.314916	0.685416	0.13476	0.011655	0.189475	0.792846	-1.03897803681655	Positive_normalized on LPC	C24H48O7P1N1	494.3241164081	M494T603	494.324	494.325	10.0128	10.083	1.73964e+08	http://metlin.scripps.edu/metabo_list.php?mass_min=493.31588&mass_max=493.31884	17.3924	47.5723	49.0886	59.9916	63.4401	51.0504	49.643	41.7656	88.7331	65.6032	111.018	85.1929	68.9428	84.7554	58.2187	106.703	72.6447	73.4823	62.4927	74.8079	90.0997	57.5583	85.4107	70.1841	58.0455
LPC(O-17:1)		494.361	9.9582	0.183848	0.260943	0.256765	0.0961122	0.873345	0.032637	0.323895	0.865798	0.238102	0.388804	-0.623217062882138	Positive_normalized on LPC	C25H52O6P1N1	494.3605019061	M494T597	494.361	494.361	9.9212	10.0018	5.3569e+06	http://metlin.scripps.edu/metabo_list.php?mass_min=493.35205&mass_max=493.35501	3.26453	5.05718	6.02997	1.36522	5.18906	0.754054	2.44483	4.69725	1.09497	1.15535	4.40654	5.14386	3.97887	3.62527	2.95352	4.76101	2.23611	3.48398	3.12905	0.56989	1.93146	1.16012	1.69626	2.2943	1.3853
LPC(16:0)		496.34	10.0459	0.112891	0.98599	0.115529	0.997503	0.230463	0.999999	0.137282	0.00324768	0.149855	0.99999	-0.752564926801749	Positive_normalized on LPC	C24H50O7P1N1	496.3397664721	M496T603_5	496.34	496.34	9.9954	10.0829	7.3412e+09	http://metlin.scripps.edu/metabo_list.php?mass_min=495.33138&mass_max=495.33436	1329.4	3811.32	3828.83	2397.09	3436.39	1922.5	3053.04	3130.51	2622.45	1843.35	3217.05	3365.12	2515.7	2924.62	2835.19	3953.92	2833.65	3071.63	2227.78	2187.03	2844.86	2122.75	3336.8	2793.84	1819.95
LPC(O-17:0)		496.376	9.9761	0.00016027	0.944466	0.000362546	0.999697	0.227756	1	0.194872	1	0.000251534	0.969148	0.326305160646131	Positive_normalized on LPC	C25H54O6P1N1	496.3761519701	M496T599	496.376	496.376	9.9462	9.9957	323498	http://metlin.scripps.edu/metabo_list.php?mass_min=495.36723&mass_max=495.37021	1.00144	0.765661	1.61463	0.000330759	0.000565661	0.00024865	0.000356519	1.18449	0.000368082	0.000382493	0.000367035	0.000365804	0.488967	0.574763	0.000346706	0.0011804	0.000409768	0.790987	0.000398618	0.000392105	0.000387379	0.000291903	0.000465958	0.000367793	0.000298888
LPC(O-15:1) [M+OOH]+		498.319	10.2992	0.134215	0.999998	0.0982474	1	0.0550263	0.177338	0.0496802	0.0464541	0.479296	0.993103	0.122446151307832	Positive_normalized on LPC		498.31903101724	M498T618	498.319	498.319	10.2412	10.3592	87684.9	http://metlin.scripps.edu/metabo_list.php?mass_min=497.3102&mass_max=497.31319	0.0003075	0.000869608	0.00032697	0.000223923	0.0238185	0.11736	0.0466047	0.022004	0.080538	0.000431789	0.0557485	0.000351926	0.0492294	0.117777	0.0859654	0.000821999	0.000335955	0.110946	0.0484415	0.0317246	0.000390059	0.0466583	0.000423565	0.0307196	0.000420428
LPC(O-16:0) [M+OH]+		498.355	10.2529	0.0859065	0.999961	0.0734573	0.954504	0.17703	0.998976	0.0664306	0.000988579	0.0929763	0.887961	0.133490430143559	Positive_normalized on LPC		498.35541652567	M498T615	498.355	498.356	10.1927	10.3231	515066	http://metlin.scripps.edu/metabo_list.php?mass_min=497.34658&mass_max=497.34957	0.0958922	0.444045	0.370744	0.104461	0.32666	0.187706	0.378062	0.304804	0.106796	0.000374848	0.162564	0.204747	0.245115	0.227495	0.136359	0.156938	0.107587	0.171131	0.188623	0.0387392	0.0897066	0.000287513	0.000457826	0.124388	0.0923679
LPC(17:2)		506.325	10.027	0.00450137	1	0.000829584	0.983299	0.244376	1	0.00029691	0.00503144	0.13111	1	-0.895852844647283	Positive_normalized on LPC	C25H48O7P1N1	506.3241164081	M506T602	506.324	506.325	9.9948	10.0546	101484	http://metlin.scripps.edu/metabo_list.php?mass_min=505.31577&mass_max=505.31881	0.000333708	0.000654873	0.000393406	0.000251559	0.000548737	0.000336234	0.000394112	0.000312338	0.000339852	0.000265862	0.000388628	0.00036063	0.000454128	0.235109	0.000356597	0.000913473	0.000256571	0.000417591	0.000384997	0.000323333	0.000411592	0.282832	0.000445423	0.000449388	0.000319404
LPC(O-18:2)		506.361	9.9237	0.141879	0.807477	0.204422	0.397698	0.442882	0.418831	0.206046	0.963627	0.154482	0.99998	-0.805935491495809	Positive_normalized on LPC	C26H52O6P1N1	506.3605019061	M506T595	506.36	506.361	9.8879	10.0305	2.09989e+07	http://metlin.scripps.edu/metabo_list.php?mass_min=505.35211&mass_max=505.35515	5.04814	17.1202	23.6057	3.03991	18.8735	1.99718	12.1954	9.20791	6.04665	5.66907	12.2783	14.7819	7.5659	8.13669	8.74738	16.2325	4.69963	7.07155	8.54629	2.51661	7.60987	4.52045	4.90173	6.73679	4.31579
LPC(O-18:1)		508.377	9.9586	0.0973654	1	0.141508	0.944867	0.256743	0.999448	0.217807	0.998929	0.113323	0.944688	-0.881296060503462	Positive_normalized on LPC	C26H54O6P1N1	508.3761519701	M508T598	508.376	508.377	9.9209	10.011	1.08407e+08	http://metlin.scripps.edu/metabo_list.php?mass_min=507.3678&mass_max=507.37085	46.3784	108.604	128.581	23.7336	93.6596	38.0449	85.5859	63.0681	26.8124	29.6378	49.1186	58.367	39.8058	43.4646	41.5584	68.2108	27.0612	36.8222	45.9714	15.5411	31.2589	20.487	35.7022	26.7685	16.6657
LPC(O-16:2) [M+OOH]+		510.319	10.1359	0.151826	0.985621	0.108138	1	0.416361	0.940241	0.416555	0.974829	0.124679	0.999985	-0.0176022434781471	Positive_normalized on LPC		510.31903101724	M510T608	510.319	510.319	10.0797	10.465	2.56934e+06	http://metlin.scripps.edu/metabo_list.php?mass_min=509.31023&mass_max=509.31329	0.476121	0.000873466	1.06128	0.421923	0.911775	0.520997	1.32488	0.365462	0.348477	0.198179	1.74596	0.873133	0.753045	1.08653	1.21721	0.000873758	1.81427	1.28764	0.7581	0.000442684	1.29154	0.235828	0.20692	0.000420015	0.000256153
LPC(17:0)		510.356	10.0065	0.131158	0.764112	0.164266	0.41455	0.337203	0.507322	0.184973	0.489778	0.204685	0.585968	-0.633801248209636	Positive_normalized on LPC	C25H52O7P1N1	510.3554165361	M510T600	510.355	510.356	9.9591	10.0471	1.13591e+08	http://metlin.scripps.edu/metabo_list.php?mass_min=509.34693&mass_max=509.34999	29.8583	57.8295	118.683	35.9082	81.6686	34.9681	36.5347	59.7447	47.9441	31.1623	68.6682	63.2279	53.7698	57.0206	58.0014	74.9152	47.5605	69.2765	42.624	34.774	45.2904	40.4306	48.6648	41.5482	27.5828
LPC(O-18:0)		510.392	9.9649	0.0764372	0.994304	0.100543	1	0.291353	0.999466	0.243278	1	0.101748	0.972542	-1.03443256318208	Positive_normalized on LPC	C26H56O6P1N1	510.3918020341	M510T598	510.391	510.393	9.9227	10.0477	3.62136e+07	http://metlin.scripps.edu/metabo_list.php?mass_min=509.38352&mass_max=509.38658	18.8163	58.1418	51.6984	6.69817	42.4827	8.13645	21.8122	24.3126	5.26396	3.45062	13.1648	16.4878	13.7234	17.6164	13.991	21.168	9.46463	15.8489	20.8068	3.36068	11.0077	7.89841	11.1503	6.6532	4.36815
LPC(O-16:1) [M+OOH]+		512.335	10.2564	0.170823	0.14839	0.134488	0.687993	0.255067	0.967343	0.150067	0.0115905	0.203048	0.429664	0.158258372467882	Positive_normalized on LPC		512.33468108124	M512T615	512.335	512.335	10.2117	10.3231	1.55881e+07	http://metlin.scripps.edu/metabo_list.php?mass_min=511.32579&mass_max=511.32886	3.21963	2.0933	2.48979	3.51571	4.31822	1.64714	8.54377	2.92473	8.58724	4.71597	7.45012	9.0756	8.73313	8.4204	8.90922	5.79399	7.18528	9.2506	7.69906	6.29194	5.41656	5.49952	5.26045	7.30357	4.85933
LPC(18:3)		518.325	9.9435	0.232412	0.980105	0.153932	0.999726	0.198956	1	0.0292877	7.74522e-10	0.230507	0.998937	-1.28026437314492	Positive_normalized on LPC	C26H48O7P1N1	518.3241164081	M518T597	518.324	518.325	9.8517	9.993	9.75943e+06	http://metlin.scripps.edu/metabo_list.php?mass_min=517.31595&mass_max=517.31906	0.000342299	0.000812292	0.962813	5.7622	0.000437049	3.85093	0.000318244	0.000456197	4.44385	1.02956	4.26563	3.45127	0.00036356	0.000424574	0.000370898	0.00113646	0.000300247	0.000470741	0.000456472	1.47033	0.000389669	0.00040696	1.42615	9.80928	2.65706
LPC(18:2)		520.34	9.9804	0.144598	0.77065	0.158983	0.704619	0.26653	0.99052	0.0942897	4.38149e-05	0.22316	0.667459	-0.986908810551197	Positive_normalized on LPC	C26H50O7P1N1	520.3397664721	M520T599_3	520.34	520.34	9.9415	10.029	2.45845e+09	http://metlin.scripps.edu/metabo_list.php?mass_min=519.33144&mass_max=519.33456	410.163	2075.46	577.995	671.761	781.866	336.685	604.42	1534.1	542.998	730.113	1042.24	1546.27	870.71	1372.3	774.749	2335.82	786.938	1151.28	924.843	892.92	1023.02	781.745	816.046	1682	635.215
LPC(O-19:2)		520.376	9.8742	0.20571	0.99947	0.0538776	0.964056	19.1929	0.966768	16.6507	0.969329	10.99	0.960548	0.0806533884300494	Positive_normalized on LPC	C27H54O6P1N1	520.3761519701	M520T592	520.376	520.376	9.8325	9.9131	72357.4	http://metlin.scripps.edu/metabo_list.php?mass_min=519.36727&mass_max=519.3704	0.000306832	0.00081691	0.000437448	0.000325934	0.145472	0.00026909	0.000295385	0.000400582	0.000355164	0.000338173	0.000367086	0.0611945	0.00039821	0.00034031	0.00031725	0.00102755	0.000322183	0.000330143	0.000374769	0.00036691	0.00047037	0.000442739	0.000506451	0.000470259	0.000315287
LPC(18:1)		522.356	9.9647	0.134837	0.629861	0.139984	0.666183	0.281866	0.818287	0.135103	0.00281957	0.192505	0.647556	-0.293792109804413	Positive_normalized on LPC	C26H52O7P1N1	522.3554165361	M522T598_4	522.355	522.356	9.9237	10.011	2.01243e+09	http://metlin.scripps.edu/metabo_list.php?mass_min=521.34673&mass_max=521.34986	301.574	994.326	907.376	619.436	873.632	558.456	698.68	929.891	763.243	683.532	929.2	1209.43	595.27	832.369	589.465	1514.95	513.075	615.407	672.587	537.196	697.367	466.604	665.298	818.813	460.847
LPC(O-19:1)		522.392	9.8717	0.089216	1	0.232529	0.996638	1.4805	0.961201	0.908147	0.985381	0.140967	1	0.137892860640865	Positive_normalized on LPC	C27H56O6P1N1	522.3918020341	M522T592	522.391	522.392	9.8325	9.9099	147704	http://metlin.scripps.edu/metabo_list.php?mass_min=521.38289&mass_max=521.38602	0.112954	0.000901911	0.641133	0.000296234	0.192626	0.0003565	0.000468128	0.169578	0.000238741	0.000395347	0.000277198	0.126888	0.000365428	0.000490344	0.00034345	0.000858583	0.00037469	0.000430618	0.000306504	0.000431718	0.000437613	0.000321953	0.000589254	0.000279208	0.000391278
LPC(18:0)		524.371	9.9605	0.0920041	0.999806	0.0980264	0.999954	0.207498	0.999979	0.137419	0.0430977	0.125208	0.993114	-0.00648376742064024	Positive_normalized on LPC	C26H54O7P1N1	524.3710666001	M524T598_2	524.371	524.371	9.9232	10.011	3.01122e+09	http://metlin.scripps.edu/metabo_list.php?mass_min=523.36222&mass_max=523.36537	801.102	1980.97	2788	780.873	1684.06	603.426	1165.04	1337.47	1068.05	571.923	1235.51	1111.42	1077.36	998.011	741.806	1569.7	791.935	967.794	906.328	894.783	855.203	776.425	1156.27	967.775	617.853
LPC(16:1) [M+OOH]+		526.314	10.2615	2.29469	3.70287e-06	1.21579	2.62536e-05	23.8998	8.10467e-06	18.5387	7.30138e-06	13.8658	1.78121e-05	-0.122270657570799	Positive_normalized on LPC		526.31394564724	M526T616	526.314	526.315	10.1702	10.2778	111123	http://metlin.scripps.edu/metabo_list.php?mass_min=525.30516&mass_max=525.30832	0.00039524	0.000637344	0.000368625	0.000253064	0.000531513	0.00033801	0.000353711	0.000358328	0.000248825	0.000299844	0.0745753	0.000439251	0.000445473	0.00046354	0.000366946	0.00101017	0.000397598	0.000281314	0.000310802	0.000447324	0.000270623	0.000271478	0.000452094	0.000333176	0.00032589
LPC(O-20:6)		526.329	9.8974	0.00131699	0.999997	0.00133788	0.999996	0.233934	1	0.000192161	0.015276	0.148349	1	-0.47160959167569	Positive_normalized on LPC	C28H48O6P1N1	526.3292017781	M526T594	526.328	526.33	9.8724	9.9765	120771	http://metlin.scripps.edu/metabo_list.php?mass_min=525.3206&mass_max=525.32375	0.000318537	0.000873035	0.000470017	0.000230004	0.000445661	0.000369361	0.000306779	0.000447505	0.000256252	0.000418421	0.000374056	0.000494731	0.000418225	0.00031168	0.000494018	0.00101927	0.0003641	0.000297123	0.00046954	0.00029501	0.000354325	0.000272915	0.000405305	0.000395679	0.000366739
LPC(O-17:1) [M+OOH]+		526.35	10.2231	0.00233556	0.977451	0.00141161	0.747287	0.00110023	0.0455943	0.00103359	0.0129079	0.00851719	0.99999	0.344153488032374	Positive_normalized on LPC		526.35033114524	M526T613	526.35	526.351	10.1576	10.2628	66270.2	http://metlin.scripps.edu/metabo_list.php?mass_min=525.3413&mass_max=525.34446	0.000311968	0.000770776	0.0720914	0.0306187	0.000396048	0.075269	0.0441953	0.000362587	0.0624438	0.000409993	0.000419284	0.000354694	0.0412137	0.0500422	0.0424296	0.00119516	0.0490532	0.0847146	0.000328096	0.00037946	0.000329126	0.00042811	0.000523995	0.035878	0.000434239
LPC(O-18:0) [M+OH]+		526.387	10.1944	0.0988011	1	0.0611169	0.925498	0.164693	0.999524	0.0682356	0.0591375	0.0940043	0.988786	-0.0443520482058448	Positive_normalized on LPC		526.38671665367	M526T612	526.387	526.387	10.1519	10.2552	353785	http://metlin.scripps.edu/metabo_list.php?mass_min=525.37789&mass_max=525.38105	0.0696704	0.251505	0.302244	0.000346122	0.278823	0.117104	0.151284	0.000325255	0.000395661	0.000354068	0.114494	0.122448	0.0816136	0.162313	0.0794208	0.00127239	0.0583017	0.121149	0.160495	0.000276684	0.000321429	0.000287386	0.000515461	0.0564942	0.00033062
LPC(16:0) [M+OOH]+		528.33	10.2379	9.55801	0.00802541	2.32003	0.0116205	1.40535	0.0438244	68.3578	0.0136516	0.908113	0.0348725	-0.273103611388287	Positive_normalized on LPC		528.32959571124	M528T614	528.329	528.33	10.2103	10.502	62314.4	http://metlin.scripps.edu/metabo_list.php?mass_min=527.32088&mass_max=527.32405	0.000394548	0.000865091	0.000441294	0.000289176	0.000548852	0.000305856	0.021145	0.000314082	0.000370015	0.000385373	0.20281	0.0705269	0.000289251	0.000374409	0.250685	0.000930439	0.000281983	0.131673	0.000425404	0.000338114	0.000264172	0.000290148	0.000393597	0.000473593	0.000353796
LPC(O-17:0) [M+OOH]+		528.366	10.2105	0.643527	0.167668	0.33788	0.326035	0.529348	0.524104	0.669657	0.464516	0.357509	0.462657	0.210477713111027	Positive_normalized on LPC		528.36598120924	M528T613	528.366	528.366	10.1723	10.2632	118511	http://metlin.scripps.edu/metabo_list.php?mass_min=527.35701&mass_max=527.36018	0.158873	0.00080448	0.0998006	0.000287531	0.000558652	0.000258964	0.201205	0.000414635	0.000245384	0.000459906	0.135244	0.164999	0.000378804	0.341187	0.135301	0.00098561	0.347569	0.000264548	0.0850922	0.000386369	0.0463557	0.000347587	0.000574213	0.000460054	0.000407848
LPC(19:3)		532.34	9.9239	0.000575297	0.703576	0.00449168	1	0.288573	1	0.24261	1	0.00774146	1	-0.307187082921427	Positive_normalized on LPC	C27H50O7P1N1	532.3397664721	M532T595	532.34	532.34	9.903	9.9757	54190.6	http://metlin.scripps.edu/metabo_list.php?mass_min=531.33106&mass_max=531.33426	0.000262898	0.000861373	0.607664	0.000332616	0.777242	0.123579	0.101231	0.0003002	0.000257135	0.000344949	0.000468214	0.000461443	0.000297975	0.000309103	0.000453342	0.00133407	0.000275958	0.000342068	0.000446915	0.000355324	0.000356281	0.000353771	0.000378124	0.000381218	0.0004065
LPC(O-20:3)		532.376	9.8724	0.0675209	0.999597	0.190257	0.999786	0.0951137	0.849529	0.0406042	0.00785331	0.0517863	0.62829	-0.127785400948787	Positive_normalized on LPC	C28H54O6P1N1	532.3761519701	M532T592	532.375	532.377	9.8336	9.9224	629730	http://metlin.scripps.edu/metabo_list.php?mass_min=531.36735&mass_max=531.37054	0.163157	0.64284	0.735337	0.000236365	0.000324109	0.000401065	0.321621	0.398245	0.186316	0.457969	0.150667	0.187012	0.217077	0.402482	0.193044	0.000916374	0.000267278	0.000448181	0.29191	0.000333707	0.000288658	0.17706	0.169833	0.49277	0.000292053
LPC(18:3) [M+OH]+		534.319	10.0345	0.21269	0.395178	0.225699	0.39094	1.96763	0.0742088	3.49281	0.0611773	0.188291	0.945209	0.544670527482296	Positive_normalized on LPC		534.31903102767	M534T602	534.318	534.32	9.9922	10.2279	6.08654e+07	http://metlin.scripps.edu/metabo_list.php?mass_min=533.30986&mass_max=533.31307	7.22531	2.27892	32.5608	0.332683	81.1235	1.16411	38.5883	51.0059	0.000383964	1.58807	53.7627	57.3559	38.4287	51.807	32.8971	92.4167	26.9256	45.1391	48.6338	1.83027	57.585	2.8235	0.000413932	1.33896	0.000254487
LPC(19:2)		534.356	9.9367	0.111336	0.999996	0.100347	1	0.334765	0.970753	0.10169	0.0501406	0.238212	0.917503	-0.511764064642018	Positive_normalized on LPC	C27H52O7P1N1	534.3554165361	M534T596	534.355	534.357	9.8873	9.993	1.20967e+06	http://metlin.scripps.edu/metabo_list.php?mass_min=533.34682&mass_max=533.35002	0.175667	0.570005	0.874216	0.427645	1.02028	0.677685	0.357468	0.52367	0.398903	0.2813	0.545781	0.640228	0.516715	0.577947	0.336336	0.800799	0.248054	0.725007	0.352593	0.306523	0.21083	0.222913	0.000568936	0.554541	0.000355453
LPC(O-20:2)		534.392	9.8922	0.0760007	0.996795	0.137598	0.999686	0.178768	0.999727	0.113571	0.393554	0.0665224	0.394174	-0.0336193406671697	Positive_normalized on LPC	C28H56O6P1N1	534.3918020341	M534T594	534.391	534.392	9.8328	9.94	4.06787e+06	http://metlin.scripps.edu/metabo_list.php?mass_min=533.38294&mass_max=533.38614	1.41036	3.90313	5.32413	0.600087	3.15838	0.809034	2.24508	2.30693	0.589868	0.968198	1.31638	1.58011	1.29422	2.06373	1.18568	2.21904	0.558489	1.2211	1.57573	0.548352	1.12939	0.901502	1.19075	1.27094	0.607962
LPC(18:2) [M+OH]+		536.335	10.192	0.113527	0.999998	0.0999791	1	1.01048	0.659805	0.799951	0.765984	0.114901	0.999035	-0.184415282696667	Positive_normalized on LPC		536.33468109167	M536T612	536.335	536.335	10.1503	10.248	2.24262e+08	http://metlin.scripps.edu/metabo_list.php?mass_min=535.3259&mass_max=535.32912	22.3845	47.3446	165.067	2.43533	363.487	7.45026	123.006	246.931	2.03698	7.23339	111.751	130.75	81.6023	108.239	76.5944	178.122	43.4281	101.846	105.532	10.908	126.879	10.6948	1.66599	18.2902	4.73473
LPC(19:1)		536.371	9.9391	0.11824	0.974619	0.141472	0.774435	0.299973	0.799665	0.147017	0.0609693	0.177219	0.925892	-0.285995851664133	Positive_normalized on LPC	C27H54O7P1N1	536.3710666001	M536T596	536.371	536.372	9.9047	9.993	7.34732e+06	http://metlin.scripps.edu/metabo_list.php?mass_min=535.36233&mass_max=535.36555	1.03852	3.89244	7.05457	2.50715	4.86785	3.4617	2.68206	3.49158	2.4717	1.56406	3.79194	3.76646	3.04952	3.33665	2.68474	4.77864	2.0021	3.26577	2.55558	1.53889	2.07287	1.69311	2.34203	2.86384	1.52569
LPC(O-20:1)		536.408	9.9037	0.0837113	0.999479	0.138193	0.997531	0.242152	1	0.186829	0.982784	0.0966807	0.879602	-0.219799146247445	Positive_normalized on LPC	C28H58O6P1N1	536.4074520981	M536T594	536.407	536.408	9.8167	9.9389	1.0406e+07	http://metlin.scripps.edu/metabo_list.php?mass_min=535.39869&mass_max=535.4019	3.04289	8.36247	20.4553	1.53652	11.7593	2.76421	7.53947	5.7088	1.69072	2.35885	3.61561	5.39985	3.86183	6.49714	4.07313	6.55481	2.03064	4.01005	6.19819	0.866239	3.51565	1.92164	2.72731	2.56751	1.29764
LPC(O-18:2) [M+OOH]+		538.35	10.1905	0.121352	0.999629	0.121739	0.999962	0.497623	0.779335	0.696491	0.677222	0.10205	0.927302	0.16930472632225	Positive_normalized on LPC		538.35033114524	M538T611	538.35	538.351	9.9898	10.248	1.01952e+07	http://metlin.scripps.edu/metabo_list.php?mass_min=537.34135&mass_max=537.34458	0.792656	0.000859561	5.09672	0.434818	7.01854	1.14234	5.3701	2.28717	0.742998	0.333649	6.06409	3.27039	4.04551	3.01155	3.32919	4.87676	3.94182	4.34307	3.12222	0.522548	4.09083	0.476665	0.273867	0.740236	0.41241
LPC(19:0)		538.387	9.9259	0.0786987	0.97216	0.116078	0.999993	0.264524	0.99951	0.175007	0.833122	0.178844	0.996306	-0.117640160937272	Positive_normalized on LPC	C27H56O7P1N1	538.3867166641	M538T596	538.387	538.387	9.8879	9.975	1.42605e+07	http://metlin.scripps.edu/metabo_list.php?mass_min=537.37789&mass_max=537.38112	4.61188	9.73025	26.0695	4.09317	21.5662	3.25662	9.69186	9.54018	4.07314	2.05811	5.57879	6.48156	6.41214	6.35851	4.0695	7.88598	3.69238	5.2095	4.06541	2.70845	3.68869	2.92311	1.87173	4.09848	1.99035
LPC(O-20:0)		538.423	9.904	0.0843362	0.99969	0.113967	1	0.258768	0.999982	0.173329	0.933626	0.10909	0.988149	-0.51602150581586	Positive_normalized on LPC	C28H60O6P1N1	538.4231021621	M538T594_2	538.423	538.424	9.8686	9.9399	7.10618e+06	http://metlin.scripps.edu/metabo_list.php?mass_min=537.41449&mass_max=537.41772	2.43485	8.45954	12.3823	1.39516	8.89207	1.47354	4.18707	4.4023	1.25959	0.817839	2.58767	3.60517	3.53015	5.4007	2.69842	4.02511	1.78691	3.32703	5.27024	0.875136	2.25022	1.34334	2.01319	1.77939	1.10149
LPC(O-18:1) [M+OOH]+		540.366	10.1722	0.145881	0.62255	0.112636	0.999966	0.233028	0.999999	0.142651	0.0428765	0.149855	0.999999	-0.312363681499426	Positive_normalized on LPC		540.36598120924	M540T610	540.366	540.366	10.1208	10.2291	3.70893e+06	http://metlin.scripps.edu/metabo_list.php?mass_min=539.35725&mass_max=539.36049	1.15566	0.348709	1.42407	0.579377	1.0431	0.428276	1.45095	0.63176	1.72597	0.906775	1.50367	1.82218	1.90545	1.44866	1.61868	1.27364	1.38069	1.81528	1.43842	1.16198	0.746397	0.877643	0.759567	1.4969	0.789959
LPC(20:5)		542.324	9.9039	0.232736	0.80106	0.227951	0.837867	0.219182	1	0.0534613	2.57411e-06	0.509816	0.639615	0.0486943126791075	Positive_normalized on LPC	C28H48O7P1N1	542.3241164081	M542T594	542.323	542.325	9.8502	9.9569	4.56079e+07	http://metlin.scripps.edu/metabo_list.php?mass_min=541.31519&mass_max=541.31844	0.000341361	1.91336	2.42635	20.2753	0.000473966	6.631	3.84944	0.000470969	34.7553	31.5221	44.9508	9.4712	46.0697	22.7741	8.48073	22.4867	18.0297	24.4568	17.722	9.13763	0.000268936	69.1253	34.2708	25.7025	33.4617
LPC(O-18:0) [M+OOH]+		542.381	10.4841	0.0854781	1	0.00195521	0.999984	0.00127985	0.936708	0.000217051	5.87435e-05	0.122358	1	1.7538848176673	Positive_normalized on LPC		542.38163127324	M542T629_2	542.38	542.382	10.2298	10.5218	117481	http://metlin.scripps.edu/metabo_list.php?mass_min=541.37178&mass_max=541.37503	0.000360012	0.0009052	0.000458353	0.000289006	0.000485098	0.000241042	0.000307525	0.000446315	0.000283545	0.000353306	0.000328008	0.000357706	0.000363016	0.000423682	0.00048709	0.000902609	0.000418365	0.000410362	0.000333327	0.000321583	0.000463812	0.000356527	0.000362637	0.000309373	0.00027395
LPC(20:4)		544.34	9.9188	0.171641	0.861207	0.163147	0.930321	0.209755	1	0.0567822	7.50532e-09	0.23902	0.888333	0.103744211806072	Positive_normalized on LPC	C28H50O7P1N1	544.3397664721	M544T595_2	544.339	544.341	9.8703	10.3491	8.28256e+08	http://metlin.scripps.edu/metabo_list.php?mass_min=543.3308&mass_max=543.33407	75.6619	441.451	126.84	181.858	90.7699	78.6829	79.0602	204.416	188.58	179.753	415.053	367.338	226.108	216.056	182.258	398.403	212.938	228.671	183.116	365.218	249.373	399.008	318.947	489.052	367.443
LPC(20:3)		546.355	9.9099	0.130614	0.997317	0.121844	0.99997	0.199885	0.999997	0.0535174	8.29235e-08	0.204379	0.987026	1.01863381084289	Positive_normalized on LPC	C28H52O7P1N1	546.3554165361	M546T595	546.354	546.355	9.8839	9.9569	3.93954e+08	http://metlin.scripps.edu/metabo_list.php?mass_min=545.34594&mass_max=545.34922	13.36	242.547	133.339	102.164	43.7979	65.0862	42.5383	74.7665	141.061	131.295	173.513	161.433	134.341	152.754	69.4342	186.852	88.4845	116.099	113.766	235.372	164.642	238.941	128.748	234.518	131.383
LPC(20:2)		548.371	9.9147	0.0934138	1	0.0764493	0.956567	0.159206	0.956866	0.0703093	0.000545502	0.145679	1	-0.115614961951273	Positive_normalized on LPC	C28H54O7P1N1	548.3710666001	M548T595	548.371	548.372	9.8703	9.9569	5.41436e+07	http://metlin.scripps.edu/metabo_list.php?mass_min=547.36221&mass_max=547.3655	6.85892	45.2766	31.9739	13.7942	17.6975	15.4791	15.2054	19.8531	14.9697	11.4666	18.2412	20.2327	14.3492	20.7842	11.4664	25.8121	9.39172	14.0843	12.4617	14.9563	14.983	14.817	11.1424	21.4249	10.5025
LPC(19:2) [M+OH]+		550.35	10.194	0.0987835	1	0.0843915	0.999814	1.11001	0.813377	0.949153	0.866323	0.103784	0.995623	0.23831311414617	Positive_normalized on LPC		550.35033115567	M550T612	550.35	550.351	10.1503	10.248	3.10492e+06	http://metlin.scripps.edu/metabo_list.php?mass_min=549.34127&mass_max=549.34457	0.254419	0.452853	2.33501	0.000296491	6.12485	0.0882704	1.92415	3.31265	0.00040041	0.0288363	1.33774	1.66928	1.14314	1.57548	0.998942	2.27539	0.44413	1.39646	1.41659	0.000358075	1.5503	0.0590805	0.000348326	0.154073	0.000435145
LPC(20:1)		550.386	9.9054	0.072459	0.991906	0.0606959	0.796819	0.11608	0.67124	0.0956812	0.195154	0.0835813	0.828846	0.393657938198845	Positive_normalized on LPC	C28H56O7P1N1	550.3867166641	M550T594_2	550.386	550.387	9.87	9.9399	6.15177e+07	http://metlin.scripps.edu/metabo_list.php?mass_min=549.37757&mass_max=549.38087	7.80746	27.7937	40.3136	14.5386	23.8123	21.9401	22.7616	23.1403	17.3341	9.91749	15.0944	18.2315	14.3039	17.6909	13.9791	19.6352	8.11497	8.18266	12.4962	7.64864	11.1808	8.64371	13.867	14.5248	6.65975
LPC(O-21:1)		550.423	9.8517	0.00173533	0.990331	0.00116765	0.893659	0.231205	1	0.00654908	0.999748	0.00166139	0.919273	0.857816647097483	Positive_normalized on LPC	C29H60O6P1N1	550.4231021621	M550T591_2	550.422	550.423	9.7607	9.9225	79789.2	http://metlin.scripps.edu/metabo_list.php?mass_min=549.4137&mass_max=549.41701	0.000251721	0.000566228	0.291268	0.000357459	0.152043	0.000359977	0.000469807	0.000302101	0.000256349	0.000353919	0.000401483	0.000379782	0.0360866	0.0774356	0.000474635	0.00127054	0.000370032	0.000421341	0.000330474	0.000382951	0.000399827	0.000312566	0.000440498	0.000451455	0.000399194
LPC(18:2) [M+OOH]+		552.329	10.2259	0.228711	0.24689	0.258392	0.209711	1.3662	0.0534883	1.89801	0.0458208	0.189249	0.900741	0.734546077453901	Positive_normalized on LPC		552.32959571124	M552T614	552.328	552.329	9.8691	10.2854	3.42664e+07	http://metlin.scripps.edu/metabo_list.php?mass_min=551.32025&mass_max=551.32357	5.52808	1.09961	15.4712	0.25713	22.7496	0.337004	25.2358	8.14404	0.267834	0.512398	28.3038	32.2472	18.3571	28.6417	22.9129	34.7137	20.0309	24.6827	22.0718	0.501555	22.6018	1.26064	0.000559097	0.982355	0.275422
LPC(20:0)		552.402	9.903	0.0304999	0.999999	0.0725721	1	0.212509	1	0.0992679	1	0.00734556	0.558193	0.446645624429443	Positive_normalized on LPC	C28H58O7P1N1	552.4023667281	M552T594_2	552.402	552.402	9.8694	10.1889	1.42526e+08	http://metlin.scripps.edu/metabo_list.php?mass_min=551.39319&mass_max=551.3965	4.77523	17.5711	33.642	7.46684	25.0764	4.93662	7.96639	14.7587	7.46208	3.19212	7.87425	10.6903	8.00673	10.0828	9.1112	11.6674	4.94546	6.76356	7.4711	3.96146	5.25835	5.14061	5.09304	6.29974	2.86625
LPC(O-21:0)		552.438	9.8712	0.000578605	0.937937	0.000532466	0.88876	0.00168687	0.990094	0.204457	1	0.00112525	0.990325	0.619482428767192	Positive_normalized on LPC	C29H62O6P1N1	552.4387522261	M552T592	552.438	552.439	9.8336	9.8946	126677	http://metlin.scripps.edu/metabo_list.php?mass_min=551.42948&mass_max=551.43279	0.000259135	0.240751	0.421707	0.000391345	0.271607	0.000237965	0.000296119	0.284282	0.000290772	0.000265314	0.000326818	0.000439971	0.108564	0.178467	0.000396794	0.0011838	0.101606	0.132936	0.213048	0.000399428	0.000264297	0.000421336	0.000495921	0.000313084	0.000320994
LPC(18:1) [M+OOH]+		554.345	10.2066	0.254801	0.292268	0.263745	0.30368	0.973766	0.155324	5.06358	0.0593444	0.245367	0.640809	0.659833351343282	Positive_normalized on LPC		554.34524577524	M554T612	554.344	554.345	10.1304	10.4552	1.17431e+06	http://metlin.scripps.edu/metabo_list.php?mass_min=553.33595&mass_max=553.33927	0.0970354	0.000767478	0.850194	0.308864	0.75437	0.339514	0.347091	0.138639	0.000401524	0.000259951	0.828153	0.654751	0.331694	0.246125	0.798024	0.258173	0.000348994	0.548875	0.379423	0.00031326	0.000353651	0.000425678	0.00045792	0.000402394	0.000262481
LPC(21:5)		556.339	9.8872	0.104483	1	0.00250696	0.999967	0.00148561	0.861145	0.000381055	0.00253157	0.00937696	1	1.03618711928611	Positive_normalized on LPC	C29H50O7P1N1	556.3397664721	M556T593	556.339	556.34	9.8512	9.9024	58124.8	http://metlin.scripps.edu/metabo_list.php?mass_min=555.33025&mass_max=555.33359	0.000350293	0.000607141	0.000359569	0.000322465	0.000451649	0.000393807	0.000414899	0.000383369	0.00024043	0.000363867	0.000355386	0.000445968	0.0532047	0.0892726	0.000353342	0.00122874	0.000287323	0.000398953	0.000331288	0.000435659	0.000420302	0.0735689	0.000601773	0.000495364	0.000294931
LPC(20:5) [M+OH]+		558.319	10.3493	0.0135087	0.91573	0.00807776	0.471749	0.0300562	0.934088	0.00519113	4.69053e-06	0.0129147	0.645085	0.342147991969209	Positive_normalized on LPC		558.31903102767	M558T621	558.318	558.319	9.9218	10.4363	2.63667e+06	http://metlin.scripps.edu/metabo_list.php?mass_min=557.30989&mass_max=557.31324	0.177631	0.000670604	1.07669	0.19384	2.90861	0.000275821	0.606565	0.885572	0.0254256	0.90494	0.000360962	0.203992	0.000288977	0.410291	0.55602	0.643982	0.000444974	0.63662	0.636122	0.502514	0.606659	3.34673	0.000402989	1.4188	0.73214
LPC(21:4)		558.355	9.8612	0.108873	1	0.00570451	0.999999	0.00336742	0.973817	0.000480404	7.62796e-05	0.0124622	1	0.602727384818117	Positive_normalized on LPC	C29H52O7P1N1	558.3554165361	M558T592	558.355	558.356	9.8345	9.8894	46090.6	http://metlin.scripps.edu/metabo_list.php?mass_min=557.34613&mass_max=557.34948	0.000343719	0.000575437	0.000459255	0.000392381	0.000403431	0.00031732	0.000292184	0.000316009	0.000332736	0.000450491	0.000398	0.000429415	0.000391357	0.000388252	0.000278813	0.00102898	0.000357493	0.00045823	0.000409606	0.000427936	0.000410071	0.0606131	0.000346642	0.00032045	0.000401318
LPC(O-22:4)		558.392	9.8195	0.096751	1	0.00733822	0.999999	0.00300309	0.855571	0.000706622	0.000613316	0.00233219	0.924554	0.129002789251944	Positive_normalized on LPC	C30H56O6P1N1	558.3918020341	M558T589	558.391	558.392	9.7968	9.8689	31261	http://metlin.scripps.edu/metabo_list.php?mass_min=557.38278&mass_max=557.38613	0.000292709	0.000656429	0.000490628	0.000223239	0.00051718	0.000392753	0.000469131	0.000454124	0.000332683	0.000294893	0.000380873	0.000383817	0.000397983	0.000386681	0.000497375	0.000996515	0.000353449	0.00034085	0.00028173	0.000304089	0.000339779	0.00040345	0.000366114	0.000355221	0.000405426
LPC(20:4) [M+OH]+		560.335	10.1364	0.104316	1	0.0962066	1	0.406468	0.954323	0.108613	0.226949	0.076925	0.550325	-0.0158982305264899	Positive_normalized on LPC		560.33468109167	M560T608	560.334	560.335	9.9427	10.1917	4.64058e+07	http://metlin.scripps.edu/metabo_list.php?mass_min=559.32574&mass_max=559.3291	4.13948	23.2284	36.208	1.44939	25.0566	2.67278	12.4091	34.2198	1.30758	5.36864	17.6726	20.22	9.93475	9.585	14.3305	17.4197	7.45173	16.2116	12.5067	12.2421	15.9758	15.061	2.17276	15.441	7.09501
LPC(O-22:3)		560.407	9.8183	0.0730447	0.997759	0.119231	1	0.132657	0.93422	0.0548344	0.00251719	0.0691453	0.642679	0.253562116934864	Positive_normalized on LPC	C30H58O6P1N1	560.4074520981	M560T589	560.406	560.408	9.7797	9.8683	714204	http://metlin.scripps.edu/metabo_list.php?mass_min=559.39836&mass_max=559.40172	0.116503	0.57695	0.775916	0.000289751	0.373632	0.000235931	0.217251	0.276871	0.130593	0.340563	0.165024	0.269026	0.245751	0.588906	0.143529	0.522162	0.0568536	0.244009	0.261915	0.141126	0.28476	0.142205	0.321503	0.462628	0.0902968
LPC(20:3) [M+OH]+		562.35	10.1226	0.0983143	1	0.0653638	0.896262	0.580374	0.912211	0.271455	1	0.102115	0.990113	-0.104639973561814	Positive_normalized on LPC		562.35033115567	M562T607	562.349	562.351	9.9239	10.1768	2.71251e+07	http://metlin.scripps.edu/metabo_list.php?mass_min=561.34142&mass_max=561.3448	1.20317	7.16281	42.7139	0.376103	27.5023	1.85935	10.9532	11.9369	0.652092	2.96851	11.5582	12.2504	8.9338	9.13644	7.60874	14.4804	4.19716	11.0035	10.7462	4.63677	14.753	5.7758	0.410727	4.28556	1.54476
LPC(O-22:2)		562.423	9.8353	0.0944527	1	0.145204	0.995498	0.193759	0.999983	0.10077	0.102561	0.0819249	0.614723	0.0927453012125208	Positive_normalized on LPC	C30H60O6P1N1	562.4231021621	M562T590	562.423	562.423	9.7626	9.8846	5.61592e+06	http://metlin.scripps.edu/metabo_list.php?mass_min=561.41409&mass_max=561.41746	1.43595	5.20959	6.29562	0.744935	3.69488	0.884135	2.32412	2.84622	0.981869	1.888	1.64264	2.95893	1.78948	3.84777	1.83094	3.67652	0.760613	1.82903	2.5267	0.883812	1.91845	1.19002	1.39622	2.00283	1.03214
LPC(O-20:3) [M+OOH]+		564.366	10.1157	0.0889095	1	0.0533397	0.765634	0.504614	0.984866	2.7611	0.847294	0.0966493	0.993192	-0.0332953438182385	Positive_normalized on LPC		564.36598120924	M564T607	564.366	564.366	10.0633	10.1543	3.56057e+06	http://metlin.scripps.edu/metabo_list.php?mass_min=563.35704&mass_max=563.36042	0.316909	0.273246	5.47511	0.000232975	3.58416	0.000313275	2.11803	1.56101	0.000315387	0.000377729	1.53296	1.22753	1.12004	1.41197	0.924926	2.00387	0.617937	1.29203	1.30213	0.00026252	1.19243	0.000361388	0.000486521	0.000394788	0.000407507
LPC(21:1)		564.402	9.8704	0.0914307	1	0.125894	0.999998	0.294967	0.999943	0.22789	1	0.12494	0.999999	-0.112104242858428	Positive_normalized on LPC	C29H58O7P1N1	564.4023667281	M564T592	564.402	564.403	9.8324	9.9056	247716	http://metlin.scripps.edu/metabo_list.php?mass_min=563.39347&mass_max=563.39685	0.0479142	0.221831	0.364509	0.0741111	0.246197	0.0609048	0.0971254	0.191254	0.000326893	0.000259482	0.0851083	0.118835	0.141777	0.161428	0.122772	0.00105345	0.0460482	0.000273395	0.0525155	0.000280776	0.000455009	0.000252397	0.000337336	0.0598332	0.000287712
LPC(O-22:1)		564.439	9.8524	0.104325	1	0.15625	0.923486	0.240127	0.999999	0.147404	0.430041	0.113698	0.979995	0.251977914963723	Positive_normalized on LPC	C30H62O6P1N1	564.4387522261	M564T591	564.438	564.439	9.7806	9.8846	1.35982e+07	http://metlin.scripps.edu/metabo_list.php?mass_min=563.42964&mass_max=563.43302	3.14929	9.82532	22.1586	2.23936	12.1698	3.28428	8.16287	6.9774	2.59382	4.25765	5.34977	8.12747	6.34733	11.1421	5.59549	8.66982	2.68046	5.386	9.74947	1.66722	5.2635	3.04112	3.90118	4.21952	2.46554
LPC(O-20:2) [M+OOH]+		566.382	10.1295	0.00157271	0.999963	0.000567751	0.924293	0.000968333	0.852056	0.000788035	0.627333	0.00088314	0.964587	-0.280246933771693	Positive_normalized on LPC		566.38163127324	M566T608_2	566.382	566.382	10.0858	10.1507	112476	http://metlin.scripps.edu/metabo_list.php?mass_min=565.37282&mass_max=565.37622	0.000290106	0.00069909	0.162389	0.000352227	0.000418949	0.000364596	0.000436838	0.000312426	0.000245741	0.00032068	0.000274398	0.000346854	0.000442071	0.000445977	0.000470634	0.00127445	0.000260541	0.000353237	0.00046788	0.000353916	0.000372303	0.000250495	0.000441224	0.00044049	0.000373234
LPC(21:0)		566.418	9.8683	0.0765196	0.997909	0.0706491	0.958916	0.356837	0.993724	0.176398	0.988667	0.127345	0.999999	0.117920154459166	Positive_normalized on LPC	C29H60O7P1N1	566.4180167921	M566T592	566.417	566.419	9.8165	9.8946	479373	http://metlin.scripps.edu/metabo_list.php?mass_min=565.40897&mass_max=565.41237	0.107358	0.209014	0.460619	0.149583	0.611174	0.000275033	0.214899	0.252676	0.0992112	0.000345787	0.133163	0.16329	0.172121	0.118534	0.000360445	0.00119772	0.000316396	0.113115	0.0954037	0.000273049	0.078843	0.000351655	0.00038904	0.00040956	0.000342544
LPC(O-22:0)		566.454	9.8517	0.101804	1	0.0963244	0.999998	0.193615	0.999909	0.0998558	0.0327301	0.132084	0.999999	0.215886926594703	Positive_normalized on LPC	C30H64O6P1N1	566.4544022901	M566T591_3	566.454	566.455	9.8165	9.8846	7.62453e+06	http://metlin.scripps.edu/metabo_list.php?mass_min=565.4453&mass_max=565.4487	2.236	6.67733	8.08103	1.69298	5.46041	1.23224	3.16245	3.96639	1.60651	1.16145	2.81393	3.52167	3.59491	5.20139	2.87274	4.27744	1.88673	2.69807	4.88585	1.30429	2.33165	1.6181	2.39603	2.41184	1.58554
LPC(22:6)		568.34	9.8714	0.109631	1	0.109849	1	0.0945247	0.581955	0.0255127	4.62053e-12	0.178311	0.999997	0.328099687969565	Positive_normalized on LPC	C30H50O7P1N1	568.3397664721	M568T592	568.339	568.34	9.8502	9.9207	2.66606e+08	http://metlin.scripps.edu/metabo_list.php?mass_min=567.3306&mass_max=567.33401	9.44818	103.968	31.8234	54.7167	28.3971	20.1709	28.4819	57.4214	62.7119	77.1699	96.8782	45.7697	86.3402	82.2293	31.21	133.769	45.07	63.7235	50.4826	110.027	79.9919	127.221	84.4123	96.9866	114.114
LPC(20:0) [M+OH]+		568.397	10.1383	0.118906	1	0.00196483	0.999998	0.270631	1	0.2481	1	0.000425991	0.680514	-0.226342217306228	Positive_normalized on LPC		568.39728134767	M568T608	568.397	568.398	10.1039	10.171	109510	http://metlin.scripps.edu/metabo_list.php?mass_min=567.38843&mass_max=567.39184	0.000320983	0.00059796	0.000278181	0.000257209	0.00041796	0.000264576	0.000407084	0.000442271	0.000346279	0.000269769	0.000312457	0.000550528	0.000414	0.000364666	0.000321427	0.00116285	0.000386412	0.000274825	0.000441312	0.000353488	0.000311964	0.000282115	0.000549291	0.000373894	0.00032116
LPC(22:5)		570.355	9.8693	0.153991	0.99583	0.141666	0.999625	0.173905	0.999529	0.0369323	1.33598e-09	0.272814	0.973854	0.467315804046563	Positive_normalized on LPC	C30H52O7P1N1	570.3554165361	M570T592_2	570.355	570.356	9.6366	9.9027	8.88891e+07	http://metlin.scripps.edu/metabo_list.php?mass_min=569.34617&mass_max=569.34959	4.75958	57.2412	20.2308	21.5535	8.37141	17.0926	5.72482	21.7378	21.5313	21.1211	33.313	42.294	26.2929	24.16	7.39067	37.0697	10.0065	23.6367	17.6888	35.6386	22.6455	38.4971	24.5963	59.6814	26.4564
LPC(22:4)		572.371	9.8548	0.124334	0.999981	0.113326	1	0.154667	0.99208	0.033086	1.5292e-10	0.220441	0.997814	0.588080215187226	Positive_normalized on LPC	C30H54O7P1N1	572.3710666001	M572T591	572.37	572.371	9.8321	9.9027	3.12931e+07	http://metlin.scripps.edu/metabo_list.php?mass_min=571.36174&mass_max=571.36517	2.95589	28.6533	8.64061	7.03	2.46553	6.32269	2.15839	7.82372	5.4046	4.58312	8.60524	12.9057	4.77571	5.95802	2.78464	8.58788	3.13083	5.18838	4.63029	14.0838	6.08024	9.03415	8.09571	16.391	7.42087
LPC(20:5) [M+OOH]+		574.314	10.2446	0.206483	0.437305	0.193019	0.55357	1.55378	0.098029	0.97056	0.18905	0.14042	1	0.654080383186055	Positive_normalized on LPC		574.31394564724	M574T615	574.312	574.314	10.1039	10.3864	4.33381e+06	http://metlin.scripps.edu/metabo_list.php?mass_min=573.30457&mass_max=573.30802	0.366222	0.000768302	2.87279	0.000304888	4.5808	0.000307357	1.17388	2.0392	0.00023483	0.000448713	3.84253	3.17914	2.51368	2.12942	2.32123	3.47202	1.45584	2.24692	2.55447	0.000355197	2.74766	0.620679	0.000538681	0.216129	0.000275637
LPC(21:4) [M+OH]+		574.35	10.1532	0.0034531	0.999975	0.00115792	0.908654	0.00896832	0.999997	0.00165781	0.615455	0.000676775	0.276793	0.0890670237116875	Positive_normalized on LPC		574.35033115567	M574T609	574.35	574.351	10.1036	10.1837	72942.9	http://metlin.scripps.edu/metabo_list.php?mass_min=573.34128&mass_max=573.34473	0.000372165	0.000788861	0.11619	0.000250489	0.000532729	0.000319159	0.000400052	0.0920388	0.000326622	0.000260163	0.000457621	0.000525276	0.000266422	0.000462104	0.000467525	0.00104909	0.000253774	0.000351184	0.000361864	0.000323301	0.000316253	0.000299016	0.000380151	0.000378436	0.000284418
LPC(22:3)		574.386	9.8352	0.0932248	1	0.0535878	0.857843	0.0844815	0.493707	0.0318742	6.29009e-07	0.182441	0.999997	0.464258821356788	Positive_normalized on LPC	C30H56O7P1N1	574.3867166641	M574T590	574.386	574.387	9.7977	9.8846	1.28381e+06	http://metlin.scripps.edu/metabo_list.php?mass_min=573.37745&mass_max=573.3809	0.131533	1.05945	0.843655	0.490893	0.224375	0.864163	0.129537	0.230576	0.302158	0.22336	0.186081	0.487098	0.146871	0.240442	0.00032952	0.493572	0.000299594	0.0003627	0.216279	0.412656	0.144835	0.281532	0.335402	0.447031	0.195444
LPC(20:4) [M+OOH]+		576.329	10.3024	0.122484	0.999393	0.109382	1	0.918926	0.505305	0.606662	0.730886	0.096477	0.835617	0.547796634551771	Positive_normalized on LPC		576.32959571124	M576T618	576.329	576.33	10.1704	10.3797	1.96866e+07	http://metlin.scripps.edu/metabo_list.php?mass_min=575.32027&mass_max=575.32373	2.11353	2.69951	14.2584	0.0397503	24.0411	0.256838	7.15343	11.67	0.000282859	0.505502	10.1646	10.6028	6.71054	6.05256	7.67361	11.1572	4.23358	7.84449	8.05444	1.12715	9.59007	1.80637	0.000587462	1.30195	0.636528
LPC(22:2)		576.402	9.8528	0.0783911	0.996958	0.0636482	0.752237	0.149413	0.93193	0.101525	0.141665	0.101869	0.969476	0.376001405434661	Positive_normalized on LPC	C30H58O7P1N1	576.4023667281	M576T591	576.402	576.403	9.8165	9.9027	1.61902e+06	http://metlin.scripps.edu/metabo_list.php?mass_min=575.39314&mass_max=575.3966	0.230077	1.3583	1.79826	0.539854	0.720027	0.752138	0.527452	0.338272	0.22959	0.224898	0.406381	0.608279	0.417964	0.471152	0.275886	0.264066	0.165757	0.284616	0.304511	0.148458	0.299439	0.20634	0.228805	0.326546	0.129743
LPC(20:3) [M+OOH]+		578.345	10.3024	0.0422597	0.942393	0.0275759	0.462181	0.276102	1	0.256959	1	0.039576	0.546693	0.459544474641228	Positive_normalized on LPC		578.34524577524	M578T618	578.345	578.345	9.9029	10.3797	5.72435e+06	http://metlin.scripps.edu/metabo_list.php?mass_min=577.33597&mass_max=577.33944	0.276555	0.714021	6.35166	0.000225148	7.02941	0.120582	2.66736	2.45794	0.0302339	0.176226	0.252764	1.91494	2.59591	1.49928	1.40155	3.53029	1.4392	0.740211	3.00751	0.000328056	4.03286	0.622926	0.000550693	0.216575	0.000325975
LPC(22:1)		578.418	9.8518	0.0699935	0.983026	0.0529149	0.563216	0.114864	0.656083	0.088604	0.121462	0.0869263	0.882284	0.340224706576098	Positive_normalized on LPC	C30H60O7P1N1	578.4180167921	M578T591	578.418	578.418	9.8163	10.0294	4.17773e+06	http://metlin.scripps.edu/metabo_list.php?mass_min=577.40881&mass_max=577.41228	0.432581	3.5159	2.33674	0.794486	1.24434	0.682368	1.66558	1.43868	1.20002	0.933381	0.841473	1.23584	1.91015	1.52387	1.01544	1.56266	0.546154	0.576091	1.0684	0.449472	0.88267	0.503605	0.718574	0.943617	0.566319
LPC(O-23:1)		578.454	9.8312	0.141406	0.993794	0.12919	0.999824	0.321448	0.993787	0.142455	0.655831	0.161969	0.999997	0.539869864969172	Positive_normalized on LPC	C31H64O6P1N1	578.4544022901	M578T590	578.454	578.454	9.7068	9.8529	255031	http://metlin.scripps.edu/metabo_list.php?mass_min=577.44508&mass_max=577.44855	0.000249596	0.000536157	0.474885	0.000232556	0.265436	0.110978	0.118116	0.191938	0.000304854	0.000282061	0.113338	0.174634	0.123376	0.174368	0.0816475	0.000806418	0.0652076	0.130426	0.11343	0.000450972	0.0558825	0.000262641	0.000494436	0.0709903	0.0003325
LPC(20:2) [M+OOH]+		580.361	10.1484	0.148632	0.999998	0.061127	0.998264	0.602761	0.999596	63.9788	0.98922	0.0631601	0.946719	0.0617533718814996	Positive_normalized on LPC		580.36089583924	M580T609_2	580.36	580.361	10.1181	10.3381	374013	http://metlin.scripps.edu/metabo_list.php?mass_min=579.35184&mass_max=579.35532	0.000264886	0.000640068	0.451284	0.000394641	0.00032308	0.000265651	0.000490888	0.00044658	0.000260075	0.000444688	0.000315394	0.233587	0.000353612	0.000304592	0.000444457	0.000811268	0.000370235	0.000416132	0.128515	0.000441265	0.0786649	0.00036536	0.000380194	0.000413383	0.000340295
LPC(22:0)		580.433	9.8498	0.104856	1	0.0770588	0.958311	0.166281	0.980256	0.0734555	0.000891517	0.1364	1	0.390838975967283	Positive_normalized on LPC	C30H62O7P1N1	580.4336668561	M580T591_2	580.433	580.434	9.8156	9.8846	5.41721e+06	http://metlin.scripps.edu/metabo_list.php?mass_min=579.42443&mass_max=579.42791	1.008	1.4909	1.88636	0.898516	0.891063	0.168017	0.955758	1.36196	1.58207	0.780992	1.34008	1.70121	1.30789	1.70825	1.18205	1.80168	0.817895	0.758258	1.09764	0.871849	0.923474	0.924231	0.90156	1.2926	0.742477
LPC(O-23:0)		580.47	9.8186	0.100827	1	0.0496109	0.64358	0.159417	0.998532	0.0749442	0.105412	0.161496	1	0.572560287216246	Positive_normalized on LPC	C31H66O6P1N1	580.4700523541	M580T589_2	580.469	580.47	9.7977	9.8392	672717	http://metlin.scripps.edu/metabo_list.php?mass_min=579.4607&mass_max=579.46419	0.181135	0.364457	0.376003	0.13914	0.383132	0.0596831	0.154347	0.363694	0.125179	0.0386914	0.178484	0.25974	0.252827	0.290469	0.228912	0.278509	0.139443	0.236996	0.245375	0.0712747	0.123847	0.145598	0.10657	0.156855	0.126896
LPC(23:6)		582.355	9.8211	0.119291	1	0.0133343	0.999992	0.259814	1	0.00140335	1.52668e-05	0.157665	1	0.200111644342578	Positive_normalized on LPC	C31H52O7P1N1	582.3554165361	M582T589_2	582.355	582.355	9.7968	9.8362	12454.8	http://metlin.scripps.edu/metabo_list.php?mass_min=581.34628&mass_max=581.34977	0.000282445	0.000519842	0.000286082	0.000284609	0.000458912	0.000401101	0.000471856	0.000361153	0.000271085	0.000408675	0.00036487	0.000517968	0.000294642	0.000453606	0.000343007	0.000847713	0.000404218	0.000460626	0.000387522	0.000397383	0.00041786	0.000398901	0.000562348	0.000318162	0.00031972
LPC(22:6) [M+OH]+		584.335	10.0956	0.0554707	0.961784	0.0773389	0.999876	0.136888	0.994042	0.0407696	0.00153734	0.04524	0.313804	-0.340401261086199	Positive_normalized on LPC		584.33468109167	M584T606	584.334	584.335	10.0311	10.3381	1.06526e+07	http://metlin.scripps.edu/metabo_list.php?mass_min=583.32585&mass_max=583.32936	0.628262	5.8073	5.94675	0.604198	4.59227	0.752457	5.2699	8.38141	0.523182	4.28301	2.88143	1.85763	2.93203	3.23038	2.03725	4.71257	1.6732	4.58633	2.29534	4.33066	4.19196	6.05108	0.990789	3.23547	3.11986
LPC(22:5) [M+OH]+		586.35	10.0823	0.0849321	0.999989	0.085875	0.999904	0.339452	0.997971	0.0939384	0.207737	0.064233	0.424943	-0.219739454101761	Positive_normalized on LPC		586.35033115567	M586T605	586.35	586.351	10.0307	10.1324	4.16937e+06	http://metlin.scripps.edu/metabo_list.php?mass_min=585.34143&mass_max=585.34494	0.150073	3.29972	4.79589	0.000272614	2.28111	0.493853	1.25254	3.20556	0.000299274	1.27207	1.02013	2.17824	0.987202	0.766563	0.547728	1.3919	0.298518	1.72947	0.968792	1.21919	1.21738	1.90451	0.000366566	1.85948	0.699412
LPC(O-24:4)		586.423	9.7832	0.0939182	1	0.0793482	1	0.0599665	0.697976	0.0200834	0.000102083	0.0480657	0.87965	0.157159736190143	Positive_normalized on LPC	C32H60O6P1N1	586.4231021621	M586T587	586.423	586.423	9.7611	9.8337	157604	http://metlin.scripps.edu/metabo_list.php?mass_min=585.41398&mass_max=585.41749	0.000229093	0.178902	0.000329512	0.000391248	0.000482907	0.000233192	0.000331642	0.000457774	0.068236	0.107331	0.0699545	0.000582088	0.000399974	0.000363627	0.000476198	0.00108915	0.000408493	0.000466443	0.000332296	0.000465276	0.000456326	0.000319141	0.194007	0.000383746	0.000350241
LPC(22:4) [M+OH]+		588.366	10.0617	0.0744537	0.999631	0.0577865	0.901961	0.362486	0.999361	0.150242	0.974772	0.063888	0.650124	-0.15089301476615	Positive_normalized on LPC		588.36598121967	M588T604	588.365	588.366	9.7986	10.1022	1.50663e+06	http://metlin.scripps.edu/metabo_list.php?mass_min=587.35703&mass_max=587.36056	0.122275	1.18733	2.31034	0.0416578	1.10745	0.149151	0.000292725	1.32408	0.000241003	0.000397314	0.302642	0.692537	0.000460115	0.000501947	0.307182	0.00112467	0.000346014	0.423	0.000341349	0.35519	0.0004384	0.193408	0.000352364	0.238909	0.000298516
LPC(23:3)		588.402	9.8535	0.00468443	0.999982	0.0994122	1	0.223537	1	0.191735	1	0.00119048	0.532089	0.300352462814956	Positive_normalized on LPC	C31H58O7P1N1	588.4023667281	M588T591_3	588.402	588.403	9.8505	9.8699	19295.8	http://metlin.scripps.edu/metabo_list.php?mass_min=587.39315&mass_max=587.39668	0.000226362	0.000863651	0.116801	0.000263606	0.000442445	0.00029803	0.000466075	0.000431569	0.000228323	0.00035738	0.000282807	0.000441141	0.000299845	0.000324375	0.000463533	0.00118322	0.000411121	0.000422312	0.000454421	0.000394905	0.000449661	0.000272599	0.000401368	0.000406853	0.000416315
LPC(O-24:3)		588.439	9.778	0.0901328	1	0.11821	1	0.143067	0.977591	0.0541738	0.00210838	0.0711574	0.694106	0.0887536718357489	Positive_normalized on LPC	C32H62O6P1N1	588.4387522261	M588T587_1	588.438	588.439	9.7417	9.8483	1.1891e+06	http://metlin.scripps.edu/metabo_list.php?mass_min=587.42966&mass_max=587.43319	0.196665	1.15731	0.676862	0.136231	0.353975	0.206691	0.243749	0.496071	0.241587	0.710392	0.324177	0.487709	0.304025	0.603272	0.199648	0.568232	0.000305604	0.308909	0.332901	0.275471	0.36732	0.293877	0.34036	0.597034	0.224966
LPC(O-22:4) [M+OOH]+		590.382	9.8699	0.0609536	0.990674	0.10981	1	0.157953	0.9998	0.0283067	9.23984e-07	0.503559	0.983304	0.154600430188431	Positive_normalized on LPC		590.38163127324	M590T592_2	590.381	590.382	9.8345	10.0736	893742	http://metlin.scripps.edu/metabo_list.php?mass_min=589.3725&mass_max=589.37604	0.0573125	1.97362	0.807014	0.521455	1.49479	0.569402	0.0944406	0.784332	0.350779	0.124179	0.234963	0.289649	0.331415	0.309963	0.109811	0.229445	0.0678466	0.137116	0.192595	0.208316	0.167156	0.517254	0.000426679	0.281119	0.200793
LPC(O-24:2)		590.454	9.7987	0.102864	1	0.132879	0.999648	0.175614	0.998352	0.0823914	0.019552	0.0870572	0.772369	0.274856279078786	Positive_normalized on LPC	C32H64O6P1N1	590.4544022901	M590T588_2	590.453	590.454	9.7611	9.8378	8.57143e+06	http://metlin.scripps.edu/metabo_list.php?mass_min=589.44519&mass_max=589.44874	2.09144	8.68591	7.02724	1.40662	3.56313	1.27475	3.33325	3.86305	1.57838	3.38562	2.95229	4.21372	2.78405	5.68613	2.21434	4.60615	1.07841	2.43216	3.14991	1.67357	2.4847	2.36583	2.3684	3.64745	2.00813
LPC(23:1)		592.434	9.8335	0.0376078	0.825671	0.0318876	0.577531	0.112291	0.990163	0.0364072	0.0185079	0.0872563	0.999464	0.0790908798605863	Positive_normalized on LPC	C31H62O7P1N1	592.4336668561	M592T590	592.433	592.434	9.7979	9.8689	606898	http://metlin.scripps.edu/metabo_list.php?mass_min=591.42457&mass_max=591.42813	0.178892	0.401742	1.0366	0.0955509	0.304523	0.000243771	0.182755	0.295487	0.100673	0.0786947	0.0705117	0.105682	0.156885	0.188113	0.147462	0.223997	0.0985947	0.0832681	0.0744244	0.068608	0.103833	0.000269095	0.00050996	0.0949932	0.000345492
LPC(O-24:1)		592.47	9.8154	0.13735	0.883415	0.169772	0.664361	0.251636	0.999579	0.126501	0.0367211	0.144356	1	0.35842166051791	Positive_normalized on LPC	C32H66O6P1N1	592.4700523541	M592T589	592.47	592.47	9.7803	9.8483	2.09504e+07	http://metlin.scripps.edu/metabo_list.php?mass_min=591.46078&mass_max=591.46434	3.99793	14.3804	24.3811	3.92678	11.4273	4.40595	11.9501	9.93867	4.25171	7.93071	11.6057	12.7515	9.92091	17.1468	8.55191	14.9756	4.58197	8.45046	12.5125	3.18633	8.62328	6.49923	6.91446	7.962	4.77152
LPC(23:0)		594.449	9.8162	0.0891002	1	0.0427091	0.320528	0.186925	0.999994	0.086897	0.176899	0.199247	0.999705	0.0789303625290752	Positive_normalized on LPC	C31H64O7P1N1	594.4493169201	M594T589_1	594.449	594.45	9.7803	9.8392	1.63729e+06	http://metlin.scripps.edu/metabo_list.php?mass_min=593.44022&mass_max=593.44378	0.25465	0.379313	0.850747	0.170531	0.278708	0.000274909	0.208176	0.388685	0.209773	0.189659	0.346575	0.389891	0.314962	0.458444	0.302842	0.494612	0.214568	0.227209	0.182249	0.152074	0.253691	0.153312	0.11884	0.285764	0.163511
LPC(O-24:0)		594.485	9.7981	0.166347	0.782563	0.104652	1	0.192292	0.999201	0.0750329	3.18903e-06	0.213455	0.896903	0.390956584985988	Positive_normalized on LPC	C32H68O6P1N1	594.4857024181	M594T588	594.485	594.486	9.7771	9.8324	9.44667e+06	http://metlin.scripps.edu/metabo_list.php?mass_min=593.47641&mass_max=593.47998	2.07356	3.90128	3.56676	2.86389	2.59294	1.11171	2.22722	3.14436	2.39662	2.40262	4.69873	4.47392	4.75135	6.72285	3.63682	5.43435	2.89047	3.80776	4.25721	2.23201	2.66698	3.19585	4.61297	4.21324	2.8654
LPC(24:6)		596.371	9.8158	0.0619657	0.995553	0.0949945	1	0.104044	0.895139	0.021788	5.54119e-10	0.188647	0.999999	0.262588359468229	Positive_normalized on LPC	C32H54O7P1N1	596.3710666001	M596T589	596.371	596.371	9.7952	9.8483	2.51492e+06	http://metlin.scripps.edu/metabo_list.php?mass_min=595.36185&mass_max=595.36543	0.0972611	2.46248	2.08499	3.49135	0.638864	1.82468	0.630498	0.2043	0.632919	0.331059	0.623732	0.581836	0.470622	0.530245	0.159771	0.561901	0.288593	0.405173	0.313454	0.941953	0.711869	0.746387	0.879429	1.09191	0.561642
LPC(24:5)		598.387	9.8166	0.0561553	0.991794	0.0728351	0.999896	0.0770298	0.666634	0.0190157	8.81387e-10	0.12934	1	0.194964388006169	Positive_normalized on LPC	C32H56O7P1N1	598.3867166641	M598T589_2	598.386	598.387	9.7949	9.9044	2.65192e+06	http://metlin.scripps.edu/metabo_list.php?mass_min=597.37753&mass_max=597.38112	0.193674	4.49554	1.02993	1.98993	0.471218	1.37238	0.324648	0.756373	0.502596	0.743766	0.489561	0.613489	0.419964	0.540602	0.315496	0.634211	0.297605	0.452313	0.216291	0.712382	0.598624	0.52318	0.596866	0.835421	0.500912
LPC(22:6) [M+OOH]+		600.329	10.2841	0.048324	0.930747	0.0557198	0.973467	0.253883	1	0.144316	0.994695	0.0342912	0.152387	0.242718793931888	Positive_normalized on LPC		600.32959571124	M600T617	600.329	600.33	10.1548	10.3607	4.95686e+06	http://metlin.scripps.edu/metabo_list.php?mass_min=599.32038&mass_max=599.32398	0.224883	1.17911	3.56284	0.000278584	6.57909	0.111212	3.62346	4.468	0.0644123	0.597793	1.13044	1.10657	1.36809	1.43996	1.09772	1.80332	0.547526	1.94021	1.3068	0.602511	1.63496	0.922448	0.00046509	0.446569	0.447183
LPC(24:4)		600.402	9.8154	0.0788233	0.99998	0.0561609	0.914233	0.0909266	0.625946	0.029701	1.06174e-07	0.143642	1	0.244382947280148	Positive_normalized on LPC	C32H58O7P1N1	600.4023667281	M600T589_2	600.402	600.402	9.7798	9.8483	917874	http://metlin.scripps.edu/metabo_list.php?mass_min=599.39315&mass_max=599.39675	0.127294	1.19383	0.19852	0.325063	0.000536087	0.2595	0.10127	0.245833	0.152617	0.135951	0.166193	0.269553	0.125878	0.109464	0.00042632	0.000807313	0.000438257	0.0906424	0.0863368	0.208932	0.0733243	0.142865	0.267439	0.228228	0.130927
LPC(22:5) [M+OOH]+		602.345	10.2606	0.094802	1	0.0774772	0.998718	0.845221	0.919182	0.44697	0.996243	0.0620397	0.503224	0.242012826131402	Positive_normalized on LPC		602.34524577524	M602T616	602.345	602.346	10.1564	10.3231	2.52908e+06	http://metlin.scripps.edu/metabo_list.php?mass_min=601.33602&mass_max=601.33963	0.00039598	0.474444	3.21487	0.000379822	3.44219	0.0608628	1.00519	1.98753	0.000366493	0.132479	0.744521	1.46662	0.68302	0.649285	0.392387	0.97941	0.150811	1.07605	0.686941	0.152451	0.662684	0.263021	0.000346712	0.259929	0.076971
LPC(24:3)		602.418	9.8005	0.00177042	0.998437	0.000497164	0.426331	0.00140827	0.72597	0.000798835	0.161154	0.00117041	0.869123	0.575666879703315	Positive_normalized on LPC	C32H60O7P1N1	602.4180167921	M602T588	602.416	602.418	9.7627	9.8533	124971	http://metlin.scripps.edu/metabo_list.php?mass_min=601.40859&mass_max=601.4122	0.000265832	0.000665129	0.000485975	0.0458947	0.000482812	0.000377419	0.000365086	0.000428147	0.000247492	0.000282407	0.000323705	0.000561779	0.0426387	0.000383601	0.000338829	0.000960375	0.000285686	0.000321738	0.000293714	0.000315369	0.000440732	0.000400067	0.000416775	0.000435893	0.000320053
LPC(O-25:3)		602.453	9.7804	0.147002	0.995143	0.179258	0.975682	0.402832	0.970816	0.391508	0.992742	0.141435	1	2.84219036915642	Positive_normalized on LPC	C33H64O6P1N1	602.4544022901	M602T587	602.452	602.454	9.6907	9.8505	86827.2	http://metlin.scripps.edu/metabo_list.php?mass_min=601.44361&mass_max=601.44722	0.0391579	0.000673621	0.0465562	0.115922	0.00039825	0.000332722	0.00031645	0.000301821	0.044478	0.000375872	0.00044147	0.101739	0.000300606	0.00051232	0.000343784	0.000825516	0.064314	0.000337146	0.134836	0.0760133	0.0455264	0.074591	0.000481157	0.133066	0.0364582
LPC(22:4) [M+OOH]+		604.361	10.2466	0.0726686	0.999893	0.0480053	0.835219	0.771157	0.990318	1.28657	0.980507	0.066334	0.862632	0.158579510741346	Positive_normalized on LPC		604.36089583924	M604T615	604.36	604.361	10.1729	10.3043	943800	http://metlin.scripps.edu/metabo_list.php?mass_min=603.35171&mass_max=603.35534	0.0669042	0.000580301	1.22558	0.000358448	1.02674	0.000259175	0.34231	0.684135	0.000354174	0.000404454	0.218638	0.382434	0.156049	0.167137	0.154668	0.151972	0.00028222	0.209098	0.254969	0.000278213	0.228582	0.000278853	0.000524329	0.00029743	0.000270448
LPC(24:2)		604.434	9.8171	0.109498	1	0.0598591	0.662575	0.201158	1	0.238283	1	0.0888347	0.832726	0.143698315871702	Positive_normalized on LPC	C32H62O7P1N1	604.4336668561	M604T589	604.433	604.434	9.7806	9.8576	1.06375e+06	http://metlin.scripps.edu/metabo_list.php?mass_min=603.42449&mass_max=603.42812	0.110993	0.109657	0.8185	0.0933906	0.392079	0.103572	0.304312	0.237878	0.0701192	0.114207	0.255943	0.461301	0.409381	0.600773	0.200498	0.358582	0.157164	0.194481	0.307902	0.068416	0.288421	0.0381319	0.000402947	0.125721	0.000294808
LPC(22:3) [M+OOH]+		606.377	10.1896	0.00053316	0.920905	0.000701981	0.975128	0.288848	1	0.218024	1	0.00104677	0.987258	-0.0397389365778858	Positive_normalized on LPC		606.37654590324	M606T611	606.376	606.377	10.1541	10.2778	88176.4	http://metlin.scripps.edu/metabo_list.php?mass_min=605.36747&mass_max=605.37111	0.000235057	0.000670545	0.259632	0.000244131	0.865513	0.0274321	0.000498794	0.000356266	0.000341075	0.000284276	0.000425838	0.000425582	0.000396086	0.000331831	0.000490651	0.00075827	0.000414885	0.000344889	0.000412053	0.000462918	0.000398918	0.000386608	0.000517702	0.000326261	0.000313055
LPC(24:1)		606.449	9.8124	0.0736424	0.999636	0.0289813	0.0824777	0.103677	0.770127	0.110181	0.70085	0.113386	0.999981	0.192794511865239	Positive_normalized on LPC	C32H64O7P1N1	606.4493169201	M606T589	606.449	606.45	9.7803	9.9673	7.35663e+06	http://metlin.scripps.edu/metabo_list.php?mass_min=605.44011&mass_max=605.44375	0.570392	0.674701	2.94734	0.644605	1.25953	0.425896	1.46565	1.08276	0.946678	1.29436	1.18414	1.50197	1.53938	1.99332	1.12504	1.49117	0.640562	0.574632	1.05554	0.427887	1.13115	0.533197	0.702106	0.970598	0.591322
LPC(O-25:1)		606.486	9.78	0.240862	0.992913	0.0596491	0.964562	0.14114	0.995639	0.0413136	0.00126399	0.114802	0.999996	0.300778896065669	Positive_normalized on LPC	C33H68O6P1N1	606.4857024181	M606T587	606.485	606.486	9.6548	9.8126	89253	http://metlin.scripps.edu/metabo_list.php?mass_min=605.47642&mass_max=605.48006	0.00039051	0.000844931	0.1219	0.000326526	0.000462049	0.000227557	0.000311481	0.000433323	0.000243022	0.000293516	0.0609578	0.000491667	0.059119	0.107194	0.00036618	0.00106585	0.000333862	0.0545528	0.00041591	0.000320582	0.000446734	0.00029902	0.000423227	0.000368058	0.000377233
LPC(24:0)		608.465	9.7968	0.0681299	0.999466	0.022398	0.0409193	0.122243	0.980565	0.0703946	0.283673	0.194206	0.999997	0.290869827512584	Positive_normalized on LPC	C32H66O7P1N1	608.4649669841	M608T588_2	608.465	608.465	9.7771	9.8301	1.9493e+07	http://metlin.scripps.edu/metabo_list.php?mass_min=607.45569&mass_max=607.45935	1.74818	1.81691	2.01812	1.46313	1.18307	0.409651	1.35017	1.67234	2.57793	1.81228	2.62927	2.68966	2.45271	3.36017	2.47965	3.26319	1.61905	1.6023	1.74856	1.59856	1.88177	1.6246	1.95648	2.22401	1.47086
LPC(O-25:0)		608.501	9.7787	0.51884	0.975525	0.0401732	0.630965	0.315337	0.999994	0.0498762	0.0359629	0.498575	0.989728	0.365623016365897	Positive_normalized on LPC	C33H70O6P1N1	608.5013524821	M609T587	608.501	608.501	9.757	9.7995	92428.8	http://metlin.scripps.edu/metabo_list.php?mass_min=607.49203&mass_max=607.49568	0.000326922	0.000851427	0.000406734	0.000233262	0.000493601	0.000281206	0.000309023	0.0398028	0.000351247	0.000323118	0.0699575	0.000401821	0.0393029	0.0758223	0.000312294	0.000757683	0.000344111	0.000367228	0.000310951	0.000356495	0.000421014	0.000383979	0.000503416	0.000479494	0.000326426
LPC(O-24:0) [M+OH]+		610.481	9.914	0.00993849	1	0.10569	1	0.00116126	0.0466561	0.239508	1	0.144154	1	-0.463507261343163	Positive_normalized on LPC		610.48061703767	M610T595	610.481	610.481	9.8887	9.923	20096	http://metlin.scripps.edu/metabo_list.php?mass_min=609.47179&mass_max=609.47546	0.000289485	0.000863925	0.000372858	0.000321797	0.000399748	0.0790512	0.000355984	0.000465956	0.000354705	0.000373424	0.000326371	0.000532403	0.000268665	0.000373618	0.000349621	0.000974327	0.000255646	0.000399479	0.000436072	0.000403306	0.000422199	0.000255154	0.000409212	0.000403012	0.000287017
LPC(O-26:3)		616.47	9.7435	0.0047302	0.999999	0.00403671	0.999993	0.00215441	0.887166	0.000657267	0.0207503	0.00138111	0.869783	0.474238933231026	Positive_normalized on LPC	C34H66O6P1N1	616.4700523541	M616T585	616.469	616.47	9.7087	9.8301	48684.1	http://metlin.scripps.edu/metabo_list.php?mass_min=615.46063&mass_max=615.46433	0.000295581	0.000823788	0.00041174	0.000349693	0.000507873	0.045881	0.000384941	0.000473116	0.000236343	0.0658206	0.000313289	0.000450438	0.000366382	0.000432991	0.000436988	0.00113539	0.000313266	0.000358977	0.000280095	0.000356854	0.000379569	0.000252895	0.00060189	0.0579059	0.000325652
LPC(O-26:2)		618.486	9.7778	0.140542	0.998492	0.122213	0.999997	0.146839	0.955616	0.0678407	0.00612778	0.103051	0.989621	0.0685838003785764	Positive_normalized on LPC	C34H68O6P1N1	618.4857024181	M618T587	618.485	618.486	9.7252	9.8118	1.20879e+06	http://metlin.scripps.edu/metabo_list.php?mass_min=617.47653&mass_max=617.48025	0.177531	0.517109	0.52474	0.265518	0.207003	0.185286	0.293307	0.2093	0.162095	0.763812	0.484284	0.565493	0.445393	0.889457	0.286112	0.434939	0.177208	0.356158	0.329761	0.32681	0.350716	0.534869	0.516249	0.58846	0.463968
LPC(O-24:3) [M+OOH]+		620.429	9.8324	0.0213427	1	0.0190982	1	0.0044166	0.386536	0.212672	1	0.151422	1	-0.0459920120005132	Positive_normalized on LPC		620.42858146524	M620T590	620.428	620.429	9.8167	9.8502	7925.36	http://metlin.scripps.edu/metabo_list.php?mass_min=619.41947&mass_max=619.4232	0.000271442	0.000776089	0.000359803	0.000356705	0.000324469	0.000353239	0.000426882	0.000436073	0.000323432	0.000278045	0.00043633	0.000372753	0.000277426	0.040158	0.000440272	0.00101749	0.000363439	0.000434951	0.000471189	0.000270737	0.000262986	0.000432374	0.00051299	0.00041974	0.000414972
LPC(25:1)		620.465	9.7799	0.0524261	0.999983	0.0100404	0.0820132	0.0837659	0.998271	0.0837138	0.993994	0.454216	0.999999	0.0273731811578079	Positive_normalized on LPC	C33H66O7P1N1	620.4649669841	M620T587	620.465	620.465	9.7596	9.8016	557305	http://metlin.scripps.edu/metabo_list.php?mass_min=619.45581&mass_max=619.45953	0.000259412	0.000765686	0.000342188	0.000242789	0.000515577	0.000239006	0.000360563	0.000343539	0.000347349	0.000393964	0.0415823	0.0560211	0.000313553	0.000353238	0.0277987	0.00131618	0.000415334	0.000433753	0.000350418	0.000448809	0.000431059	0.000417306	0.000390455	0.000312252	0.000384443
LPC(O-26:1)		620.501	9.7631	0.190414	0.440242	0.132496	0.964356	0.222422	1	0.0979944	0.000160297	0.207609	0.802442	0.0684641536831581	Positive_normalized on LPC	C34H70O6P1N1	620.5013524821	M621T586	620.501	620.502	9.7426	9.8118	2.08017e+06	http://metlin.scripps.edu/metabo_list.php?mass_min=619.49217&mass_max=619.4959	0.233464	0.496344	0.95725	0.516716	0.446403	0.385999	0.573059	0.478704	0.436184	1.27816	1.35381	1.14117	0.914946	1.55934	0.789615	1.33717	0.563065	0.828082	0.919734	0.402133	0.791649	0.898408	0.951867	1.14971	0.650897
LPC(25:0)		622.481	9.7623	0.0493413	0.999451	0.0111805	0.0315194	0.133668	0.999992	0.116505	0.999208	0.284179	0.999999	0.059516873292383	Positive_normalized on LPC	C33H68O7P1N1	622.4806170481	M622T586_2	622.48	622.481	9.7264	9.8118	3.39764e+06	http://metlin.scripps.edu/metabo_list.php?mass_min=621.47143&mass_max=621.47517	0.131132	0.166943	0.250839	0.0803259	0.103285	0.000373699	0.108492	0.147026	0.167815	0.121452	0.276712	0.318056	0.197014	0.21017	0.126806	0.151489	0.149008	0.165853	0.121783	0.0957239	0.140962	0.103315	0.0955771	0.186662	0.0924088
LPC(O-26:0)		622.517	9.7442	0.218623	0.999982	0.016806	0.114979	0.0547258	0.591179	0.0185987	3.18183e-05	0.434577	0.999899	0.0362176453342138	Positive_normalized on LPC	C34H72O6P1N1	622.5170025461	M623T585	622.517	622.517	9.724	9.7644	142401	http://metlin.scripps.edu/metabo_list.php?mass_min=621.50784&mass_max=621.51158	0.000333887	0.000707681	0.000280994	0.000313854	0.000458296	0.000371141	0.000361622	0.000461376	0.000328498	0.000315784	0.000431871	0.0448463	0.0681471	0.0986585	0.000335617	0.00128004	0.000344269	0.000468812	0.0311841	0.000404005	0.0618436	0.000332598	0.0683234	0.0594482	0.000413085
LPC(23:1) [M+OOH]+		624.424	10.004	0.109059	0.993511	0.109221	0.999993	0.239347	0.998493	0.2387	0.999956	0.14454	1	-0.454666796888576	Positive_normalized on LPC		624.42349609524	M624T600	624.424	624.424	9.9591	10.0153	130717	http://metlin.scripps.edu/metabo_list.php?mass_min=623.41463&mass_max=623.41838	0.000318758	0.00060552	0.000378932	0.000342044	0.000443146	0.000328721	0.00033478	0.000386291	0.000243933	0.000316502	0.000368123	0.000446753	0.000426498	0.000467668	0.000447892	0.000966206	0.000283409	0.000455212	0.000381097	0.000443374	0.00032757	0.000439992	0.000409752	0.000427694	0.000356628
LPC(26:5)		626.418	9.762	0.0152825	1	0.00100013	0.573136	0.0023417	0.70372	0.206351	1	0.00896268	0.999998	-0.116867487838097	Positive_normalized on LPC	C34H60O7P1N1	626.4180167921	M626T586	626.418	626.418	9.7245	9.7837	82199.8	http://metlin.scripps.edu/metabo_list.php?mass_min=625.40894&mass_max=625.4127	0.000357751	0.000807986	0.000462144	0.000339204	0.000488732	0.000269544	0.00040231	0.000449206	0.000249958	0.000273214	0.000442658	0.000355634	0.000384641	0.000454526	0.000462645	0.000916035	0.000421269	0.000465848	0.000376833	0.00028025	0.000266439	0.000347697	0.000562196	0.000421802	0.000318548
LPC(26:4)		628.434	9.7627	0.104417	1	0.00120143	0.907699	0.00125779	0.42667	0.000684044	0.0169261	0.00592518	0.999995	-0.0527404908469044	Positive_normalized on LPC	C34H62O7P1N1	628.4336668561	M628T586	628.433	628.434	9.7435	9.7981	78995.4	http://metlin.scripps.edu/metabo_list.php?mass_min=627.42454&mass_max=627.42831	0.000343116	0.000678703	0.000353857	0.000296179	0.000451109	0.000305953	0.000332016	0.000407009	0.000371906	0.000370929	0.000377144	0.000375394	0.000416614	0.000515394	0.000319432	0.000959809	0.000254649	0.000365909	0.00032182	0.000413285	0.000376711	0.000322727	0.000372661	0.000367844	0.000300961
LPC(26:3)		630.449	9.7606	0.00171364	0.99944	0.000686647	0.823509	0.00176534	0.935544	0.000969514	0.450974	0.00329941	0.999965	0.756476511636292	Positive_normalized on LPC	C34H64O7P1N1	630.4493169201	M630T586	630.448	630.449	9.7254	9.7832	112643	http://metlin.scripps.edu/metabo_list.php?mass_min=629.43967&mass_max=629.44346	0.00024802	0.000884921	0.046681	0.000334623	0.000398921	0.000402526	0.000326483	0.000379995	0.000299852	0.000376884	0.000290315	0.000549429	0.000412458	0.000351371	0.000291955	0.00112886	0.000434115	0.000281317	0.000436862	0.000293747	0.000262557	0.000328199	0.000355384	0.000388842	0.000419213
LPC(26:2)		632.465	9.7622	0.035827	0.998926	0.00905553	0.121596	0.0509635	0.953595	0.0781286	0.996879	0.111149	1	-0.115446552565578	Positive_normalized on LPC	C34H66O7P1N1	632.4649669841	M632T586	632.465	632.465	9.7418	9.7966	1.98448e+06	http://metlin.scripps.edu/metabo_list.php?mass_min=631.45587&mass_max=631.45967	0.042881	0.000909792	0.143003	0.0823068	0.000520921	0.0531787	0.0717177	0.000395854	0.0747001	0.113054	0.157476	0.112946	0.158886	0.18044	0.0871714	0.00114942	0.0686997	0.0732062	0.000310649	0.103567	0.0967023	0.0400372	0.085001	0.126265	0.0838775
LPC(26:1)		634.481	9.7618	0.0327044	0.999203	0.00690661	0.0679578	0.0453988	0.960004	0.097322	0.999953	0.144073	1	-0.146500771660262	Positive_normalized on LPC	C34H68O7P1N1	634.4806170481	M634T586	634.48	634.481	9.7417	9.8933	9.50359e+06	http://metlin.scripps.edu/metabo_list.php?mass_min=633.47154&mass_max=633.47534	0.12592	0.220019	0.222087	0.230523	0.143587	0.1516	0.309488	0.213502	0.398307	0.70576	0.463752	0.66923	0.561891	0.655476	0.47848	0.532874	0.370954	0.368311	0.357511	0.274271	0.357832	0.21148	0.405163	0.468946	0.353123
LPC(24:2) [M+OOH]+		636.424	9.9617	0.094968	0.999991	0.103568	1	0.240535	0.99986	0.226716	0.99854	0.137107	0.999999	-0.493232269219471	Positive_normalized on LPC		636.42349609524	M636T598	636.424	636.424	9.9409	9.9959	185820	http://metlin.scripps.edu/metabo_list.php?mass_min=635.41462&mass_max=635.41844	0.000347422	0.000906159	0.000331581	0.000373537	0.000501628	0.000372075	0.000286712	0.000333226	0.0003322	0.00040595	0.000443216	0.000331947	0.000294969	0.000449558	0.000479667	0.00127474	0.00027426	0.000416769	0.000313103	0.000364888	0.000369286	0.000253537	0.000519403	0.000307178	0.000404403
LPC(26:0)		636.496	9.744	0.0290622	0.997875	0.00571068	0.0242024	0.0654794	0.998773	0.0897621	0.9999	0.214018	1	-0.00453718292597058	Positive_normalized on LPC	C34H70O7P1N1	636.4962671121	M636T585	636.496	636.497	9.7238	9.7755	1.941e+07	http://metlin.scripps.edu/metabo_list.php?mass_min=635.48709&mass_max=635.49091	0.285262	0.371095	0.359821	0.39356	0.22291	0.0588077	0.272492	0.387185	0.7043	0.571448	0.921182	0.974273	0.879886	1.02245	0.848349	1.024	0.680483	0.75275	0.658648	0.534675	0.574719	0.470879	0.612729	0.767959	0.430439
LPC(24:1) [M+OOH]+		638.439	9.9596	0.137296	1	0.00716287	0.94127	0.347549	1	0.269415	1	0.198193	1	-0.522901184070724	Positive_normalized on LPC		638.43914615924	M638T598	638.439	638.44	9.9244	9.9793	871934	http://metlin.scripps.edu/metabo_list.php?mass_min=637.43029&mass_max=637.43412	0.000300071	0.000722549	0.000449138	0.000249329	0.000487028	0.000381944	0.000503951	0.000330789	0.000244392	0.000272303	0.000457746	0.000588098	0.000410893	0.000377933	0.000323206	0.00126991	0.000268489	0.000356621	0.000352373	0.000423664	0.000411309	0.000420616	0.000450153	0.000289918	0.000283008
LPC(28:8)		648.403	9.725	0.12457	0.627197	0.13682	0.490076	0.318086	0.297539	0.26101	0.999976	0.191197	0.421812	-0.205538885850621	Positive_normalized on LPC	C36H58O7P1N1	648.4023667281	M648T584	648.402	648.403	9.7068	9.7485	89649.8	http://metlin.scripps.edu/metabo_list.php?mass_min=647.39328&mass_max=647.39717	0.000370753	0.000875861	0.000465334	0.000322411	0.000505645	0.000257808	0.000468304	0.000470873	0.000397794	0.000374408	0.000459037	0.000574929	0.000387894	0.000501584	0.00033918	0.00109846	0.000303657	0.00035919	0.000311704	0.000413768	0.000374392	0.000312192	0.00054155	0.000487179	0.000351028
LPC(27:1)		648.496	9.7447	0.100064	1	0.000132953	0.0737657	0.0016804	0.998614	0.211586	1	0.136714	1	0.103488799157217	Positive_normalized on LPC	C35H70O7P1N1	648.4962671121	M648T585	648.496	648.497	9.7245	9.7837	336370	http://metlin.scripps.edu/metabo_list.php?mass_min=647.48698&mass_max=647.49087	0.00028151	0.000894158	0.000333533	0.00037158	0.000554784	0.000393396	0.000458403	0.00038682	0.000303198	0.000428431	0.000384567	0.000451274	0.000317182	0.000361615	0.000353551	0.00108298	0.000411029	0.000410676	0.000330729	0.000336446	0.000281753	0.000429812	0.000391032	0.000278715	0.000438519
LPC(27:0)		650.512	9.7266	0.000290102	0.992836	5.02467e-05	0.021966	0.00075489	0.998427	0.00194922	0.999999	0.150105	1	0.333854145156124	Positive_normalized on LPC	C35H72O7P1N1	650.5119171761	M651T584	650.512	650.512	9.7077	9.7485	974534	http://metlin.scripps.edu/metabo_list.php?mass_min=649.50247&mass_max=649.50637	0.000321128	0.000759761	0.000367887	0.000330736	0.000452928	0.000332057	0.000442252	0.000378086	0.000324035	0.000373746	0.000388747	0.000481779	0.00039537	0.000438437	0.000312469	0.00105253	0.000413023	0.000356284	0.000351085	0.000462182	0.000428077	0.00026804	0.000599163	0.000360668	0.00042515
LPC(25:1) [M+OOH]+		652.455	9.9398	0.101409	1	0.0999974	0.999985	0.245492	0.998567	0.194409	0.649458	0.147091	1	-0.511570443233701	Positive_normalized on LPC		652.45479622324	M652T596	652.455	652.455	9.9047	9.9433	170616	http://metlin.scripps.edu/metabo_list.php?mass_min=651.4459&mass_max=651.44981	0.000228477	0.000722893	0.000474805	0.000278871	0.000374699	0.000333356	0.000418209	0.000287488	0.000282525	0.000429439	0.000387212	0.000389181	0.000442304	0.000320773	0.000449473	0.00123413	0.000442934	0.000464003	0.000312232	0.000322968	0.00042274	0.000420863	0.000574138	0.000440214	0.000256591
LPC(26:0) [M+OH]+		652.491	9.9144	0.077817	1	0.000121564	0.0980217	0.00194045	0.99987	0.161971	1	0.119365	1	-0.472448046709926	Positive_normalized on LPC		652.49118173167	M652T595	652.491	652.492	9.8709	9.9579	122032	http://metlin.scripps.edu/metabo_list.php?mass_min=651.48226&mass_max=651.48618	0.000295626	0.000866617	0.000298309	0.000373288	0.000487747	0.000398234	0.000381627	0.000343373	0.000389578	0.000368813	0.000272742	0.000338462	0.000395522	0.000498131	0.000386704	0.00102959	0.000378093	0.000413026	0.000324344	0.000388556	0.000399476	0.000420562	0.000538048	0.000438462	0.000313124
LPC(28:2)		660.496	9.7254	0.000353968	0.99916	6.09157e-05	0.120597	0.000614017	0.996318	0.0163824	1	0.155435	1	0.162169122351582	Positive_normalized on LPC	C36H70O7P1N1	660.4962671121	M660T584	660.496	660.496	9.7066	9.7451	815932	http://metlin.scripps.edu/metabo_list.php?mass_min=659.4869&mass_max=659.49086	0.000297707	0.000689783	0.000466403	0.000278503	0.000393183	0.000355798	0.000487017	0.000432465	0.000234942	0.000313398	0.000449102	0.000400153	0.000270091	0.000464722	0.000374538	0.000903546	0.00030249	0.0003782	0.000354917	0.000399705	0.000397671	0.000406337	0.000342591	0.000472643	0.000382395
LPC(28:1)		662.512	9.7088	0.00339812	0.998921	0.000587637	0.0935535	0.00518502	0.988346	0.0477836	1	6.6116	1	0.463653697479368	Positive_normalized on LPC	C36H72O7P1N1	662.5119171761	M663T583	662.511	662.512	9.6884	9.731	3.37473e+06	http://metlin.scripps.edu/metabo_list.php?mass_min=661.50235&mass_max=661.50633	0.00032876	0.000631177	0.000461077	0.000231479	0.000317262	0.000397999	0.000405691	0.000369125	0.000370147	0.000455896	0.000372221	0.0393253	0.000416317	0.000446246	0.000442166	0.00112821	0.000363613	0.000347813	0.000386503	0.000431645	0.00030931	0.000435582	0.000517746	0.000414022	0.000424887
LPC(28:0)		664.527	9.7074	0.0122455	0.996192	0.00229072	0.0346067	0.0263992	0.996658	0.0859803	1	0.160813	1	0.341957371229179	Positive_normalized on LPC	C36H74O7P1N1	664.5275672401	M665T582	664.527	664.528	9.6723	9.7391	4.00785e+06	http://metlin.scripps.edu/metabo_list.php?mass_min=663.51807&mass_max=663.52206	0.000300405	0.000907154	0.000364336	0.00036997	0.000433086	0.000291905	0.000484425	0.0548112	0.149164	0.0903602	0.000336837	0.172342	0.197611	0.183998	0.104295	0.000943156	0.122989	0.150986	0.190306	0.137794	0.130603	0.094317	0.000590953	0.122239	0.0512378
LPC(26:1) [M+OOH]+		666.471	9.902	0.000692884	0.870097	0.000315848	0.205256	0.00259877	0.994301	0.230787	1	0.16425	1	-0.455703059738124	Positive_normalized on LPC		666.47044628724	M666T594_2	666.47	666.471	9.8833	9.9295	834130	http://metlin.scripps.edu/metabo_list.php?mass_min=665.46147&mass_max=665.46547	0.00036152	0.000848475	0.000302717	0.000310985	0.000323581	0.000341572	0.000385404	0.000442208	0.000338039	0.000432174	0.000460354	0.000466043	0.000309532	0.000503525	0.000362803	0.000797706	0.000414367	0.000377395	0.000340023	0.000352781	0.000462975	0.000303146	0.000511331	0.000382551	0.000417553
LPC(28:2) [M+OH]+		676.491	9.8363	0.0897884	1	0.000560093	0.176965	0.00630124	0.999331	0.193198	1	0.135518	1	0.209510047694613	Positive_normalized on LPC		676.49118173167	M676T590	676.491	676.491	9.8146	9.9039	69038.9	http://metlin.scripps.edu/metabo_list.php?mass_min=675.48173&mass_max=675.48579	0.00025045	0.000783795	0.000389737	0.000394456	0.000565608	0.000314665	0.000457551	0.000353682	0.000376713	0.000455995	0.000305318	0.000416673	0.000460678	0.000499635	0.000334052	0.000902495	0.000351735	0.000422123	0.000421249	0.000263597	0.000314283	0.000274727	0.000462832	0.000456671	0.000287128
LPC(29:1)		676.527	9.7089	0.12142	1	0.00045159	0.104143	0.00410098	0.991412	0.0221645	1	0.149746	1	0.247203673787902	Positive_normalized on LPC	C37H74O7P1N1	676.5275672401	M677T583_1	676.526	676.528	9.6889	9.816	96804.1	http://metlin.scripps.edu/metabo_list.php?mass_min=675.5181&mass_max=675.52216	0.000257787	0.000872656	0.000285139	0.000269519	0.000315388	0.000315318	0.000355229	0.000449103	0.000297371	0.000387576	0.000334878	0.000566613	0.000315417	0.000476914	0.000400404	0.00102165	0.000415858	0.000452617	0.00046776	0.0670071	0.000421904	0.0295148	0.000410939	0.000481695	0.000419537
LPC(29:0)		678.543	9.6902	0.000926574	0.98164	0.000206461	0.0442444	0.00243953	0.99575	0.00422786	0.999878	0.162607	1	0.0844516585455862	Positive_normalized on LPC	C37H76O7P1N1	678.5432173041	M679T581	678.543	678.543	9.6707	9.7127	342036	http://metlin.scripps.edu/metabo_list.php?mass_min=677.53385&mass_max=677.53792	0.00034601	0.000760442	0.00036654	0.000290241	0.000534219	0.000315951	0.000352249	0.000461896	0.00031998	0.000451906	0.000446903	0.000524117	0.000400128	0.00033738	0.000428638	0.000924844	0.000354884	0.000408406	0.000274477	0.000462879	0.000342425	0.000434103	0.000535189	0.000451452	0.000368148
LPC(28:0) [M+OH]+		680.522	9.8612	0.0989872	1	0.000330973	0.270716	0.00259815	0.995639	0.220364	1	0.130575	1	0.428876051827665	Positive_normalized on LPC		680.52248185967	M681T592	680.522	680.522	9.8494	9.9043	62154.2	http://metlin.scripps.edu/metabo_list.php?mass_min=679.51287&mass_max=679.51695	0.000289309	0.000529969	0.00042663	0.000243	0.000553688	0.000391145	0.000425963	0.000401073	0.000344728	0.000332631	0.000305172	0.000447948	0.000299284	0.000302958	0.000434328	0.000995288	0.000349166	0.000455909	0.000272545	0.000397258	0.000399987	0.000313307	0.000545853	0.000434463	0.000290593
LPC(30:2)		688.528	9.6888	0.000934526	0.999995	8.81159e-05	0.111451	0.00117425	0.999518	0.175673	1	0.107554	1	0.0105153378517282	Positive_normalized on LPC	C38H74O7P1N1	688.5275672401	M689T581	688.527	688.528	9.655	9.7134	322832	http://metlin.scripps.edu/metabo_list.php?mass_min=687.51822&mass_max=687.52235	0.000252926	0.000721144	0.000404629	0.000257799	0.000324702	0.000398504	0.000461003	0.00027107	0.000308961	0.000259996	0.000300459	0.00033908	0.000448318	0.000404502	0.000473748	0.00114512	0.000354884	0.000465027	0.000418316	0.000447647	0.000317268	0.000321197	0.000407865	0.000294903	0.000290978
LPC(30:1)		690.543	9.6729	0.000334371	0.999992	4.87418e-05	0.399291	0.000303463	0.99195	0.232581	1	0.146063	1	0.256760323724259	Positive_normalized on LPC	C38H76O7P1N1	690.5432173041	M691T580	690.543	690.543	9.6709	9.6959	804375	http://metlin.scripps.edu/metabo_list.php?mass_min=689.53369&mass_max=689.53783	0.000251402	0.000524636	0.000339924	0.000246268	0.000431398	0.000279563	0.00038352	0.000412143	0.000246114	0.000333681	0.000301532	0.000546964	0.000433985	0.000330752	0.000307421	0.00131199	0.000401552	0.000370266	0.000416562	0.000431929	0.000439174	0.000355315	0.000335012	0.000407301	0.000431104
LPC(28:2) [M+OOH]+		692.486	9.8613	0.089524	1	0.00278347	0.935825	0.232786	1	0.168559	1	0.12004	1	-0.221879871309099	Positive_normalized on LPC		692.48609635124	M692T592	692.486	692.486	9.8325	9.8894	244053	http://metlin.scripps.edu/metabo_list.php?mass_min=691.4769&mass_max=691.48106	0.00035935	0.000734164	0.000280244	0.000381199	0.000441954	0.00032531	0.000500544	0.000425458	0.000391111	0.000294635	0.000272085	0.000431066	0.000426054	0.000343155	0.000352473	0.00103518	0.000293824	0.000348869	0.000475318	0.000335046	0.000359252	0.000263346	0.000518361	0.000313699	0.000301175
LPC(30:0)		692.559	9.6628	0.000359704	0.999871	7.26811e-05	0.415034	0.00448493	1	0.205957	1	0.133885	1	0.140591803221751	Positive_normalized on LPC	C38H78O7P1N1	692.5588673681	M693T580_1	692.559	692.559	9.6532	9.6887	710076	http://metlin.scripps.edu/metabo_list.php?mass_min=691.54942&mass_max=691.55358	0.000345813	0.000549576	0.00035547	0.000393237	0.000441172	0.000367098	0.000282131	0.000447379	0.000262499	0.000443667	0.000420389	0.000382871	0.000288156	0.000399815	0.000413674	0.000764101	0.000352172	0.000298259	0.000353487	0.000299959	0.000373395	0.000279012	0.000404057	0.000449021	0.000409879
LPC(28:1) [M+OOH]+		694.502	9.8517	0.000551105	0.868307	0.000256991	0.219979	0.00220151	0.996233	0.186284	1	0.117792	1	-0.177947339585662	Positive_normalized on LPC		694.50174641524	M695T591	694.501	694.502	9.8301	9.8742	641564	http://metlin.scripps.edu/metabo_list.php?mass_min=693.49251&mass_max=693.49668	0.000292109	0.000706681	0.000336638	0.000367941	0.000375638	0.000231271	0.000315603	0.000321116	0.000316489	0.000396735	0.000334325	0.000386106	0.000430033	0.000294539	0.000385991	0.00122756	0.000387994	0.000397223	0.000287075	0.000340137	0.000378879	0.000392293	0.00053277	0.00029724	0.00038061
LPC(31:0)		706.574	9.6551	0.117254	1	0.00169114	0.600427	0.276455	1	0.252689	1	0.156076	1	0.251115905900518	Positive_normalized on LPC	C39H80O7P1N1	706.5745174321	M707T579	706.574	706.575	9.636	9.6731	42442.3	http://metlin.scripps.edu/metabo_list.php?mass_min=705.56495&mass_max=705.56919	0.000317683	0.000577585	0.000315832	0.000293766	0.000533281	0.000301916	0.000423604	0.000337758	0.00038144	0.000286137	0.000350977	0.000514788	0.000439467	0.000438065	0.000379197	0.00100161	0.000437281	0.000311451	0.000475521	0.000339619	0.000263955	0.000296964	0.000489299	0.000340344	0.00034894
LPC(30:0) [M+OH]+		708.553	9.8149	0.0924546	1	0.0010189	0.492639	0.0051929	0.986179	0.173014	1	0.117058	1	0.397976539617904	Positive_normalized on LPC		708.55378198767	M709T589	708.553	708.554	9.7957	9.8505	21975.7	http://metlin.scripps.edu/metabo_list.php?mass_min=707.5441&mass_max=707.54835	0.000293377	0.000531921	0.000372362	0.000265129	0.000323996	0.000383315	0.0004871	0.000451725	0.000392771	0.000327968	0.000289561	0.000407934	0.00041051	0.000443052	0.000393856	0.00127476	0.000414315	0.000353657	0.000483026	0.000278115	0.00041574	0.000265823	0.000446118	0.000456312	0.00025744
LPC(32:2)		716.559	9.6369	0.0996129	1	0.000301637	0.383914	0.00207578	0.995606	0.18522	1	0.154081	1	0.233572016981921	Positive_normalized on LPC	C40H78O7P1N1	716.5588673681	M717T578	716.558	716.559	9.625	9.661	109153	http://metlin.scripps.edu/metabo_list.php?mass_min=715.54927&mass_max=715.55357	0.000347288	0.000882714	0.000359087	0.000307016	0.00055852	0.000348483	0.000318725	0.000437893	0.000403902	0.000285609	0.000403983	0.000397576	0.000279287	0.000298341	0.000449338	0.000877161	0.000251881	0.000414368	0.000341081	0.000405475	0.000280681	0.000298662	0.000535998	0.00035377	0.000375137
LPC(32:1)		718.574	9.6369	0.000643644	0.999737	0.000234421	0.825303	0.300783	1	0.241976	1	0.17274	1	0.803579985146112	Positive_normalized on LPC	C40H80O7P1N1	718.5745174321	M719T578	718.574	718.574	9.6353	9.661	233199	http://metlin.scripps.edu/metabo_list.php?mass_min=717.56451&mass_max=717.56882	0.00036487	0.000844798	0.000303326	0.000250683	0.000454455	0.000245432	0.000427242	0.000445155	0.000264957	0.000314577	0.000390356	0.000582788	0.000449763	0.000342148	0.000290995	0.00100527	0.000328423	0.000347036	0.000300808	0.00037992	0.0003149	0.000330685	0.000589719	0.000326425	0.000346085
LPC(30:2) [M+OOH]+		720.517	9.8162	0.00205608	0.999781	0.000403809	0.322992	0.00231115	0.977452	0.220425	1	0.154385	1	-0.0465231770793385	Positive_normalized on LPC		720.51739647924	M721T589	720.517	720.518	9.7964	9.8364	333675	http://metlin.scripps.edu/metabo_list.php?mass_min=719.50799&mass_max=719.51231	0.000331415	0.000751405	0.000472852	0.000223376	0.000378352	0.000376542	0.000426101	0.000452447	0.000314917	0.000311759	0.00044949	0.000420312	0.000293605	0.000367948	0.000362394	0.000859144	0.000297768	0.000441912	0.000366813	0.000269864	0.000415828	0.000298196	0.000396802	0.000452794	0.000360279
LPC(32:0)		720.59	9.6189	0.000695149	0.999709	9.09215e-05	0.0559425	0.241566	1	0.22152	1	0.147623	1	0.454483165010155	Positive_normalized on LPC	C40H82O7P1N1	720.5901674961	M721T577_1	720.589	720.59	9.6177	9.6434	464061	http://metlin.scripps.edu/metabo_list.php?mass_min=719.5804&mass_max=719.58472	0.00029056	0.000877144	0.000399449	0.00037673	0.000397603	0.000354112	0.000309244	0.000471528	0.000263886	0.000298086	0.000381112	0.000406645	0.000321151	0.00029783	0.000487436	0.00128356	0.000328864	0.000417675	0.000444489	0.000374822	0.000298837	0.000282982	0.000546445	0.000436959	0.000248311
LPC(30:1) [M+OOH]+		722.533	9.8005	0.000613577	0.619914	0.000560891	0.495677	0.0033421	0.995041	0.244025	1	0.153425	1	-0.336948848429641	Positive_normalized on LPC		722.53304654324	M723T588	722.533	722.534	9.795	9.8192	626112	http://metlin.scripps.edu/metabo_list.php?mass_min=721.52385&mass_max=721.52819	0.000334106	0.000537993	0.000445429	0.000308582	0.000492585	0.000345076	0.00043467	0.000277503	0.000370511	0.000279256	0.000459857	0.000420455	0.000353437	0.000436541	0.000471671	0.00080945	0.000397615	0.000290089	0.000373464	0.000457006	0.000333852	0.000292097	0.000503666	0.000361074	0.000270201
LPC(33:0)		734.606	9.6187	0.117867	1	0.00203226	0.614408	0.27274	1	0.232523	1	0.151896	1	0.323384452348881	Positive_normalized on LPC	C41H84O7P1N1	734.6058175601	M735T577_1	734.605	734.606	9.601	9.6434	29951.8	http://metlin.scripps.edu/metabo_list.php?mass_min=733.5961&mass_max=733.60051	0.000392952	0.000519058	0.000308434	0.000255348	0.000530909	0.000299088	0.000419257	0.000425368	0.00026484	0.00028377	0.000469714	0.000373902	0.000307602	0.000444522	0.000281917	0.00109027	0.000342668	0.000442816	0.000316775	0.000340785	0.00036386	0.000388038	0.000347848	0.00032266	0.000401855
LPC(34:1)		746.606	9.6011	0.000697724	0.999959	8.77709e-05	0.143911	0.295447	1	0.241176	1	0.159437	1	0.304792830000825	Positive_normalized on LPC	C42H84O7P1N1	746.6058175601	M747T576	746.605	746.606	9.5827	9.6259	367249	http://metlin.scripps.edu/metabo_list.php?mass_min=745.59608&mass_max=745.60056	0.000308284	0.000715049	0.000382525	0.000225414	0.000373749	0.000349747	0.000285935	0.000459083	0.000329796	0.000313106	0.000424687	0.000444102	0.000310483	0.000393219	0.000312013	0.00132847	0.00041829	0.000431254	0.000405899	0.000339618	0.000298385	0.000345202	0.000356188	0.000402178	0.00037045
LPC(32:2) [M+OOH]+		748.549	9.7625	0.00713711	1	0.000482809	0.664296	0.00162758	0.949978	0.239135	1	0.155291	1	-0.178201814768647	Positive_normalized on LPC		748.54869660724	M749T586	748.548	748.549	9.7591	9.7837	321690	http://metlin.scripps.edu/metabo_list.php?mass_min=747.53931&mass_max=747.5438	0.000266052	0.000899569	0.000281154	0.000237835	0.000406558	0.000264228	0.000476658	0.000378497	0.000356119	0.000360652	0.000381802	0.000553521	0.000358373	0.000347721	0.000476329	0.00101926	0.000432278	0.000368783	0.000438487	0.000384457	0.000406336	0.000331224	0.000352542	0.000392772	0.000417017
LPC(34:0)		748.621	9.5832	0.00733304	1	0.000213846	0.0615465	0.00237725	0.99554	0.24681	1	0.160481	1	0.237268242516619	Positive_normalized on LPC	C42H86O7P1N1	748.6214676241	M749T575_1	748.621	748.622	9.5654	9.6084	235554	http://metlin.scripps.edu/metabo_list.php?mass_min=747.61177&mass_max=747.61626	0.000386651	0.000660263	0.000382575	0.000319246	0.000355233	0.000344856	0.00048529	0.000452176	0.000293047	0.000300102	0.000415606	0.000463405	0.000368882	0.000386246	0.000382766	0.00116409	0.000380217	0.000291971	0.000383188	0.000319727	0.00036755	0.000294939	0.000481511	0.000291092	0.000407554
LPC(32:1) [M+OOH]+		750.564	9.7622	0.00735947	0.98594	0.0145377	0.999936	0.282679	1	0.214609	1	0.15785	1	-0.0976981564022674	Positive_normalized on LPC		750.56434667124	M751T586	750.564	750.565	9.7422	9.7837	325327	http://metlin.scripps.edu/metabo_list.php?mass_min=749.55489&mass_max=749.55939	0.000270311	0.000781911	0.000480977	0.000288487	0.00047333	0.000272535	0.00034997	0.000380672	0.000332481	0.000416016	0.000386421	0.000443481	0.0004427	0.000384271	0.000355812	0.00130836	0.000270547	0.000359696	0.00036774	0.000463748	0.000462813	0.000424262	0.000523267	0.000455984	0.000254235
LPC(36:1)		774.637	9.5689	0.114706	1	0.000270534	0.536393	0.00092714	0.907885	0.242528	1	0.171736	1	0.0744711280895558	Positive_normalized on LPC	C44H88O7P1N1	774.6371176881	M775T574	774.637	774.637	9.565	9.5908	186305	http://metlin.scripps.edu/metabo_list.php?mass_min=773.62746&mass_max=773.63211	0.000237042	0.000700395	0.000412405	0.00031562	0.000402655	0.000405316	0.00047053	0.00047817	0.000354738	0.000315303	0.000372012	0.000549812	0.000444093	0.000394442	0.00029945	0.00129456	0.000376388	0.000342972	0.000339837	0.000324826	0.000431205	0.000397321	0.000564416	0.000328443	0.000267044
LPC(34:1) [M+OOH]+		778.596	9.709	0.12615	0.645545	0.124412	0.856188	0.296313	0.527178	0.265997	0.999721	0.162538	0.953198	0.124325447199117	Positive_normalized on LPC		778.59564679924	M779T583	778.595	778.596	9.7068	9.731	158620	http://metlin.scripps.edu/metabo_list.php?mass_min=777.58594&mass_max=777.59061	0.000323569	0.000610061	0.000350727	0.000355135	0.000358485	0.000321416	0.000350537	0.000406327	0.000269666	0.000333429	0.000408424	0.000535712	0.000264188	0.000392394	0.000371482	0.00124343	0.000384388	0.000435821	0.000359644	0.000332828	0.000319792	0.000386276	0.000515072	0.000356366	0.000308771
LPC(36:1) [M+OOH]+		806.627	9.6731	0.0806291	0.807672	0.0846221	0.79943	0.202486	0.999196	0.200441	0.829209	0.106157	0.533383	0.306123315813395	Positive_normalized on LPC		806.62694692724	M807T580	806.626	806.627	9.6725	9.7134	43942.7	http://metlin.scripps.edu/metabo_list.php?mass_min=805.61701&mass_max=805.62185	0.000234571	0.000866468	0.000358171	0.000284597	0.000461285	0.000345035	0.000460918	0.000407642	0.000406232	0.000263203	0.000282705	0.000350603	0.000426979	0.000425451	0.000392629	0.000911909	0.000371767	0.000330903	0.000362738	0.000336103	0.000435353	0.000371871	0.000594618	0.000329254	0.000332249
LPE(O-12:1)		382.235	8.6493	0.0349461	0.517719	0.0499491	0.89323	0.221538	1	8.43049	0.956293	0.054778	0.662553	0.239104289142223	Positive_normalized on LPE	C17H36O6P1N1	382.2353013941	M382T519	382.235	382.235	8.612	8.7012	2.23584e+07	http://metlin.scripps.edu/metabo_list.php?mass_min=381.22678&mass_max=381.22908	1.23572	67.4627	8.95482	17.6035	42.5877	6.15483	19.5262	48.748	0.459318	7.96512	10.9283	7.74162	14.2346	15.2475	7.78941	20.3195	4.56102	12.4704	10.9929	19.5772	18.1653	13.0559	0.00148081	10.9304	6.43471
LPE(O-13:1)		396.251	8.612	0.000146295	0.427796	0.000207698	0.693042	0.00133615	0.999483	0.248182	1	0.000340205	0.835657	0.104625868758652	Positive_normalized on LPE	C18H38O6P1N1	396.2509514581	M396T517	396.251	396.251	8.5769	8.6487	442150	http://metlin.scripps.edu/metabo_list.php?mass_min=395.24245&mass_max=395.24482	0.00150409	1.47213	0.319032	0.451246	1.66561	0.153108	0.00134193	1.30807	0.00113107	0.000837275	0.000852309	0.00106981	0.000979272	0.422046	0.00142286	0.00180216	0.00130276	0.00153397	0.00125959	0.00100214	0.667658	0.000936973	0.00092383	0.000984033	0.000744676
LPE(O-14:2)		408.251	8.5658	0.0511058	0.966842	0.0571523	0.984375	0.346384	0.999988	6.20767	0.976391	0.0710226	0.959723	0.199529479864444	Positive_normalized on LPE	C19H38O6P1N1	408.2509514581	M408T514	408.251	408.251	8.5361	8.6136	2.27772e+06	http://metlin.scripps.edu/metabo_list.php?mass_min=407.24237&mass_max=407.24482	0.0013457	4.29342	0.712923	1.87229	3.8166	0.31785	1.19578	3.02017	0.00100988	0.518691	1.59099	0.880725	1.49794	1.89018	0.00162945	3.2736	0.305542	0.998831	0.96987	2.93835	2.50119	1.64789	0.00104593	1.48831	0.710942
LPE(O-14:1)		410.266	8.5667	0.0381601	0.665543	0.0542953	0.956768	0.18947	1	1.04357	0.991268	0.0540685	0.670324	0.344951549791986	Positive_normalized on LPE	C19H40O6P1N1	410.2666015221	M410T514	410.266	410.267	8.5361	8.6136	1.17039e+08	http://metlin.scripps.edu/metabo_list.php?mass_min=409.25795&mass_max=409.26041	2.70694	342.712	75.3689	97.4412	212.901	18.8762	94.0478	245.895	4.01938	23.3545	61.5836	44.3955	64.862	79.6497	36.4929	128.463	20.2371	62.5195	38.3587	88.1724	85.1594	57.7728	0.838546	72.7373	27.8533
LPE(O-15:2)		422.267	8.539	0.000875748	0.96879	0.000772199	0.924621	0.00538162	0.999993	0.266404	1	0.000808548	0.805192	0.240421808507461	Positive_normalized on LPE	C20H40O6P1N1	422.2666015221	M422T512	422.266	422.267	8.4986	8.567	131756	http://metlin.scripps.edu/metabo_list.php?mass_min=421.25796&mass_max=421.26049	0.00136228	0.570735	0.00100192	0.000785002	0.350026	0.00103945	0.00141904	0.414128	0.000858049	0.000768016	0.000853242	0.00118562	0.00117958	0.00107637	0.00141044	0.00187859	0.00134835	0.00106834	0.00129306	0.148274	0.000956675	0.000890552	0.00113306	0.000937798	0.000623795
LPE(O-15:1)		424.282	8.5306	0.0389986	0.685535	0.0612249	0.990256	0.247921	1	247.007	0.954148	0.0709642	0.93877	0.380845768189745	Positive_normalized on LPE	C20H42O6P1N1	424.2822515861	M424T512	424.282	424.282	8.4986	8.5642	1.63616e+06	http://metlin.scripps.edu/metabo_list.php?mass_min=423.27354&mass_max=423.27609	0.00100895	5.04244	2.1832	1.27065	4.79441	0.000709016	0.966161	4.65566	0.00118371	0.231807	1.27076	0.464433	1.19565	1.35976	0.689178	2.59008	0.00137699	0.955938	0.665509	1.40662	1.10695	1.13486	0.00136856	0.94272	0.000885751
LPE(O-16:4)		432.251	8.5047	0.000241163	0.888125	0.000190108	0.708718	0.0025006	0.999999	0.336167	1	0.000247999	0.69056	0.072777399112792	Positive_normalized on LPE	C21H38O6P1N1	432.2509514581	M432T510	432.251	432.251	8.4798	8.7975	621802	http://metlin.scripps.edu/metabo_list.php?mass_min=431.24234&mass_max=431.24494	0.00111796	1.80114	0.000953929	0.743064	0.000617669	0.000827708	0.00101956	1.18072	0.00103767	0.00062786	0.00132994	0.0011399	0.194361	0.00145498	0.00129939	0.00278913	0.00172108	0.290491	0.238828	0.388128	0.414729	0.277691	0.000875798	0.688392	0.00077279
LPE(O-16:3)		434.266	8.5039	0.0384102	0.857791	0.0515213	0.982633	0.16943	0.999999	0.828178	0.999352	0.0561021	0.885144	0.279832940388824	Positive_normalized on LPE	C21H40O6P1N1	434.2666015221	M434T510	434.266	434.267	8.465	8.5436	4.89881e+07	http://metlin.scripps.edu/metabo_list.php?mass_min=433.2579&mass_max=433.26051	0.669856	245.028	11.0284	32.2958	52.4238	3.49907	19.8253	142.007	0.924117	11.4243	18.9538	21.7875	27.7625	42.5218	9.69957	91.2273	6.99544	29.1514	19.9801	45.9082	33.4674	25.4044	0.00141841	55.4595	10.0667
LPE(O-16:2)		436.282	8.4931	0.0407725	0.845928	0.0485316	0.938433	0.221887	1	0.898983	0.997857	0.0562179	0.822707	0.324528672696402	Positive_normalized on LPE	C21H42O6P1N1	436.2822515861	M436T510_3	436.282	436.282	8.4611	8.5436	3.93697e+07	http://metlin.scripps.edu/metabo_list.php?mass_min=435.27352&mass_max=435.27614	0.544806	111.864	21.4556	29.4895	56.9629	5.90428	20.3017	81.5379	1.54333	10.5506	16.7886	16.6822	17.5685	23.2557	7.43145	58.7962	3.66378	14.5543	13.5685	27.9969	22.9511	15.0464	0.00139255	26.2847	7.69917
LPE(O-16:1)		438.298	8.4954	0.0308246	0.575234	0.0470704	0.94314	0.161467	0.999995	0.645548	0.999669	0.0435513	0.578049	0.391628842776578	Positive_normalized on LPE	C21H44O6P1N1	438.2979016501	M438T510	438.298	438.298	8.4611	8.5436	5.42551e+07	http://metlin.scripps.edu/metabo_list.php?mass_min=437.28914&mass_max=437.29177	0.00126544	190.574	59.937	38.5203	105.801	6.31358	34.2136	111.02	0.000986742	9.01339	24.0012	16.5346	29.4186	28.5742	15.1874	56.8244	10.5006	20.3546	17.4534	43.3666	27.0848	24.7468	0.00128218	30.4319	10.6516
LPE(O-16:3) [M+OH]+		450.261	9.123	0.000408998	0.964998	0.000302205	0.833649	0.00324937	0.999999	0.00520727	1	0.000556512	0.95902	0.302361419488984	Positive_normalized on LPE		450.26151614167	M450T547	450.261	450.262	9.101	9.3449	209875	http://metlin.scripps.edu/metabo_list.php?mass_min=449.25276&mass_max=449.25546	0.00128891	0.000500802	2.297	0.000847625	0.000836968	0.190554	0.000873991	0.146535	0.000825664	0.000663763	0.000759941	0.0012575	0.000837399	0.00113541	0.001029	0.0017949	0.00123872	0.00100047	0.00102133	0.000726441	0.000878221	0.000842942	0.000951619	0.000716231	0.000972246
LPE(O-16:2) [M+OH]+		452.277	9.1152	0.00493417	0.778892	0.00527382	0.791306	0.0411222	0.999992	0.04175	0.999977	0.00724048	0.809992	0.323265749904252	Positive_normalized on LPE		452.27716620567	M452T547_2	452.277	452.277	8.8895	9.1546	8.99079e+06	http://metlin.scripps.edu/metabo_list.php?mass_min=451.26839&mass_max=451.2711	3.43552	14.4089	92.7473	2.08737	18.3397	3.52681	3.00298	10.2781	1.59989	0.914811	0.516507	0.810295	0.00103486	0.00136013	1.06485	1.54702	1.92294	0.00138221	0.000836459	0.000848901	0.00111481	0.323315	2.05277	1.57147	0.000748143
LPE(O-17:1)		452.313	8.4599	0.000621508	0.845229	0.000887148	0.960394	0.00351774	0.999659	0.27558	1	0.00287522	0.999944	0.291200870520201	Positive_normalized on LPE	C22H46O6P1N1	452.3135517141	M452T508	452.313	452.314	8.4242	8.5085	95808.8	http://metlin.scripps.edu/metabo_list.php?mass_min=451.30479&mass_max=451.3075	0.00140811	0.000644695	0.00109408	0.000709362	1.43607	0.000627101	0.00137574	0.000490004	0.00101396	0.000679339	0.000830552	0.000981395	0.00078814	0.0011787	0.00158948	0.00289378	0.00146473	0.0010725	0.00122709	0.000965555	0.000831656	0.000934179	0.0012506	0.00106107	0.000796794
LPE(16:0)		454.293	8.9182	0.118075	0.969166	0.116209	0.99883	0.26988	0.950493	0.216474	0.977037	0.201708	0.653911	0.145897310305144	Positive_normalized on LPE	C21H44O7P1N1	454.2928162801	M454T535	454.293	454.293	8.8929	9.172	2.64939e+07	http://metlin.scripps.edu/metabo_list.php?mass_min=453.28411&mass_max=453.28684	17.3606	21.1977	43.199	24.4315	28.6906	33.993	49.2916	23.6091	14.8466	15.0419	29.5928	34.2552	24.6945	28.1579	48.2461	30.7071	31.8037	30.5032	25.2388	12.838	35.3669	10.7667	15.5673	21.0479	10.2062
LPE(O-18:6)		456.251	8.4212	0.0578256	0.999188	0.0588408	0.998528	0.393996	0.999994	77.7019	0.994818	0.106847	0.999999	0.266208979122425	Positive_normalized on LPE	C23H38O6P1N1	456.2509514581	M456T505	456.251	456.251	8.3857	8.7135	515824	http://metlin.scripps.edu/metabo_list.php?mass_min=455.24218&mass_max=455.24492	0.00101926	1.15577	0.00107874	0.945741	0.259377	0.000871179	0.000842877	0.348977	0.000732041	0.236224	0.630762	0.00134186	0.845989	0.652983	0.00133812	1.09261	0.00161348	0.284286	0.418779	0.377062	0.597383	1.88879	0.000968463	0.886953	0.220218
LPE(O-18:5)		458.266	8.4193	0.0462003	0.985659	0.0561229	0.998011	0.155484	0.999997	0.552182	0.999976	0.0578936	0.952675	0.37428453095718	Positive_normalized on LPE	C23H40O6P1N1	458.2666015221	M458T505	458.266	458.267	8.3857	8.4735	1.13904e+07	http://metlin.scripps.edu/metabo_list.php?mass_min=457.25778&mass_max=457.26053	0.00105742	45.5118	2.44625	8.56548	4.52231	0.576625	1.73956	14.4785	0.000739829	2.46272	5.7206	3.93958	5.38239	4.49298	2.08841	13.3649	1.41112	4.85011	2.80096	16.9128	6.42608	11.9691	0.00130554	13.9437	5.47481
LPE(O-18:4)		460.282	8.4311	0.0327933	0.972976	0.0353612	0.978314	0.135396	0.999998	0.605823	0.999999	0.0361167	0.862731	0.437961922919654	Positive_normalized on LPE	C23H42O6P1N1	460.2822515861	M460T506	460.282	460.282	8.403	8.4735	5.2783e+06	http://metlin.scripps.edu/metabo_list.php?mass_min=459.2734&mass_max=459.27616	0.00128756	21.0728	1.40017	3.36048	2.92687	0.413425	0.882657	4.70753	0.000820821	1.61328	1.78987	1.26054	2.23533	2.75437	0.512284	5.22875	0.00118633	1.77602	1.2732	9.05603	4.01295	6.59055	0.00107459	5.79985	1.60794
LPE(O-18:3)		462.298	8.4391	0.000151232	0.801317	0.000125024	0.617692	0.000541027	0.982758	0.344445	1	0.00021497	0.810247	0.544346187040431	Positive_normalized on LPE	C23H44O6P1N1	462.2979016501	M462T506	462.297	462.298	8.4045	8.7356	888271	http://metlin.scripps.edu/metabo_list.php?mass_min=461.28899&mass_max=461.29176	0.00120938	4.74009	0.600619	0.375891	0.886417	0.00106219	0.00138037	1.43836	0.000996859	0.000794755	0.0012482	0.00127441	0.130486	0.188475	0.00157801	0.00242302	0.00118825	0.00109778	0.00105097	0.522948	0.231338	0.441671	0.00122804	0.382918	0.000664736
LPE(O-18:2)		464.313	8.4188	0.00345141	1	0.000243001	0.988319	0.215428	1	0.250504	1	0.000275834	0.969413	0.132914707713362	Positive_normalized on LPE	C23H46O6P1N1	464.3135517141	M464T505	464.313	464.314	8.3853	8.4315	324774	http://metlin.scripps.edu/metabo_list.php?mass_min=463.30482&mass_max=463.3076	0.00118673	0.000556192	0.000922711	0.000663035	0.000734064	0.000657836	0.000994858	0.000659259	0.00103661	0.00074225	0.00104938	0.000882713	0.00104877	0.00114609	0.00126895	0.00277362	0.00135061	0.0014895	0.00127596	0.00102714	0.00113951	0.000749309	0.00121762	0.349912	0.00102028
LPE(O-18:1)		466.329	8.4322	0.000802375	1	0.000449768	1	0.000794697	1	0.315171	1	1.2528e-05	0.492157	0.261141913423899	Positive_normalized on LPE	C23H48O6P1N1	466.3292017781	M466T506	466.329	466.329	8.4045	8.4546	2.85036e+06	http://metlin.scripps.edu/metabo_list.php?mass_min=465.32041&mass_max=465.3232	0.0010001	0.000489721	0.00115617	0.000672785	0.000754682	0.00103655	0.000871661	0.000750417	0.00070084	0.000684076	0.000883135	0.00143463	0.00083644	0.000983144	0.00138988	0.00277717	0.00171798	0.00110289	0.0012456	0.000694247	0.000765918	0.000653717	0.000985689	0.00104946	0.000967329
LPE(O-18:5) [M+OH]+		474.261	9.06	0.000539557	0.899676	0.00262884	0.999999	0.0127373	1	0.0176753	1	0.000994036	0.974035	0.20271872416941	Positive_normalized on LPE		474.26151614167	M474T544	474.261	474.262	9.0472	9.079	81861.1	http://metlin.scripps.edu/metabo_list.php?mass_min=473.25272&mass_max=473.25557	0.00126692	0.000493025	2.54873	0.000746536	0.416008	0.106034	0.00115347	0.00051773	0.00116036	0.000744291	0.000811792	0.00145011	0.00129387	0.000858679	0.00151922	0.00269986	0.00145304	0.00119587	0.00120712	0.000800068	0.00116044	0.000707726	0.00119355	0.000920546	0.00102203
LPE(O-18:4) [M+OH]+		476.277	9.0696	0.0207963	0.90221	0.0211809	0.88523	0.134027	1	0.0552219	0.948691	0.0271027	0.857365	0.0760180738224119	Positive_normalized on LPE		476.27716620567	M476T544	476.277	476.277	8.8159	9.1199	4.03282e+06	http://metlin.scripps.edu/metabo_list.php?mass_min=475.26842&mass_max=475.27128	1.50224	2.96945	40.6948	0.783361	6.12836	2.46542	1.62746	2.5694	0.653308	0.154997	0.824849	1.42745	0.00116648	0.951825	0.770452	0.961471	1.13055	1.39727	0.680419	0.000575177	1.08807	0.000963463	0.754489	0.000889949	0.000864361
LPE(18:2)		478.293	8.833	0.132206	0.808078	0.12406	0.977918	0.25898	0.989111	0.198109	0.802602	0.192982	0.778447	-0.0495928418879679	Positive_normalized on LPE	C23H44O7P1N1	478.2928162801	M478T530	478.293	478.293	8.814	9.0905	2.1e+07	http://metlin.scripps.edu/metabo_list.php?mass_min=477.28413&mass_max=477.287	14.7327	21.5108	15.9379	15.1818	20.6107	10.5108	20.7241	22.6188	13.1707	13.0593	16.0031	32.6658	18.4272	30.2743	16.2011	46.7518	22.7683	33.4049	20.3467	14.8588	22.1251	5.99489	15.1792	42.0697	6.85899
LPE(18:1)		480.308	8.8162	0.11999	0.990796	0.112904	0.999994	0.229917	1	0.262024	1	0.16754	0.99653	-0.0492514741384697	Positive_normalized on LPE	C23H46O7P1N1	480.3084663441	M480T529	480.308	480.309	8.796	8.8754	1.63435e+07	http://metlin.scripps.edu/metabo_list.php?mass_min=479.29978&mass_max=479.30266	9.96429	12.9747	27.1641	11.3371	16.3244	16.4779	20.4851	14.8722	8.02838	6.14401	11.2131	25.2959	10.5145	13.8062	12.3278	38.2467	16.1723	12.3832	12.1743	6.48275	13.997	3.128	13.3544	20.8491	5.2592
LPE(O-20:7)		482.267	8.3693	0.0275544	0.90903	0.0356574	0.980363	0.0596335	0.915229	0.377736	1	0.0419699	0.944734	0.14830407041128	Positive_normalized on LPE	C25H40O6P1N1	482.2666015221	M482T502_1	482.265	482.267	8.329	8.4513	2.71004e+06	http://metlin.scripps.edu/metabo_list.php?mass_min=481.25781&mass_max=481.2607	0.00151645	9.59725	0.683048	2.44028	1.63001	0.000897394	0.643988	3.60104	0.00114772	1.05017	1.10533	0.359684	1.88221	1.28754	0.233187	4.26986	0.00142957	0.948318	0.641612	4.0322	2.06229	3.58972	0.00108316	2.05787	1.38853
LPE(18:0)		482.324	8.8313	0.109486	0.999984	0.126548	0.996287	0.29545	0.968478	0.26291	1	0.179045	0.988517	-0.0489129595655087	Positive_normalized on LPE	C23H48O7P1N1	482.3241164081	M482T530	482.324	482.324	8.8051	8.8583	1.73781e+07	http://metlin.scripps.edu/metabo_list.php?mass_min=481.31542&mass_max=481.31831	15.9954	17.8552	64.4586	17.1654	30.0486	18.5945	31.1101	16.3407	0.000769747	9.69493	17.9633	24.8872	14.2147	13.6073	21.6693	23.8962	0.00114967	17.7724	16.0509	10.8495	16.614	0.000954775	14.1938	12.051	6.6067
LPE(O-20:6)		484.282	8.365	0.000114129	0.877835	0.000111735	0.841169	0.000509362	0.998529	0.286694	1	0.000170231	0.905255	0.0652225017916547	Positive_normalized on LPE	C25H42O6P1N1	484.2822515861	M484T502	484.282	484.283	8.3298	8.4145	901424	http://metlin.scripps.edu/metabo_list.php?mass_min=483.27349&mass_max=483.27639	0.00137783	5.33514	0.00125111	0.980707	0.386803	0.00089774	0.000850856	1.08519	0.00108115	0.000806018	0.00098099	0.0010703	0.444146	0.443488	0.00157334	1.24149	0.00164206	0.25455	0.143646	1.60772	0.468431	1.2214	0.00103044	1.381	0.198883
LPE(O-20:5)		486.298	8.3693	0.000481571	0.955512	0.000529291	0.965	0.00187718	0.999277	0.334847	1	0.000539843	0.87752	0.0856472953316521	Positive_normalized on LPE	C25H44O6P1N1	486.2979016501	M486T502	486.298	486.298	8.329	8.4208	320804	http://metlin.scripps.edu/metabo_list.php?mass_min=485.28913&mass_max=485.29205	0.0014091	2.68679	0.00119499	0.17581	0.000500332	0.000881936	0.00117419	0.347451	0.000722916	0.000686944	0.000982118	0.00149856	0.000778877	0.00118491	0.00116394	0.00273638	0.00168173	0.00125696	0.000750366	0.365812	0.00123649	0.240079	0.00103086	0.00108684	0.000756747
LPE(O-18:3) [M+OOH]+		494.288	9.1185	0.00059122	0.899032	0.000318915	0.396613	0.00392531	0.999967	0.240678	1	0.000852342	0.910435	0.345728385306897	Positive_normalized on LPE		494.28773088924	M494T547	494.287	494.288	9.0868	9.1549	177267	http://metlin.scripps.edu/metabo_list.php?mass_min=493.2788&mass_max=493.28177	0.00146779	0.0674994	0.658529	0.000795413	0.778898	0.000857245	0.211778	0.414799	0.000677456	0.000719862	0.000775625	0.00119905	0.000748231	0.273585	0.00113211	0.00185246	0.00139207	0.00143558	0.148941	0.000657085	0.00123571	0.000862921	0.000907364	0.000899881	0.00080273
LPE(O-18:2) [M+OOH]+		496.303	8.9743	0.0773918	1	0.0369986	0.993686	0.0729999	0.99105	1.57549	0.999994	0.0337607	0.880877	0.142963463148452	Positive_normalized on LPE		496.30338095324	M496T538	496.303	496.304	8.9453	9.1615	514469	http://metlin.scripps.edu/metabo_list.php?mass_min=495.29455&mass_max=495.29753	0.657286	0.159255	0.36857	0.00066159	0.000846399	0.00101954	1.01473	0.000712058	0.000974739	0.000664856	0.570215	0.00142922	0.364474	0.00124991	0.00105754	0.00214934	1.4011	0.00147215	0.000835066	0.000662667	0.742549	0.00094783	0.00116896	0.000713818	0.000600349
LPE(20:5)		500.277	8.7253	0.116616	1	0.387454	0.91929	0.22145	1	0.705959	0.967074	0.180451	0.999992	-0.0475414462729077	Positive_normalized on LPE	C25H42O7P1N1	500.2771662161	M500T524	500.277	500.277	8.7053	8.752	253610	http://metlin.scripps.edu/metabo_list.php?mass_min=499.26842&mass_max=499.27142	0.000969144	0.000508555	0.00073189	1.14212	0.000547271	0.864216	0.917585	0.00077766	0.649615	1.23383	0.76976	0.00143304	2.23493	0.00118747	0.00154845	1.35913	0.846769	1.46139	0.782231	0.000902194	0.655556	0.294743	0.000975034	1.07137	0.00102431
LPE(20:4)		502.293	8.7248	0.167606	0.296289	0.154374	0.509106	0.309961	0.655775	0.246479	1	0.186901	0.771067	0.0722289844274492	Positive_normalized on LPE	C25H44O7P1N1	502.2928162801	M502T523	502.293	502.293	8.7037	9.0213	1.54688e+07	http://metlin.scripps.edu/metabo_list.php?mass_min=501.28399&mass_max=501.28701	13.9529	8.76701	7.83466	13.9153	9.92428	7.65318	11.4882	10.3737	8.96749	10.2714	17.8131	26.1713	12.0015	16.0252	21.1833	21.361	22.5998	22.273	15.8674	12.4208	13.6836	8.6765	14.0028	26.9267	9.92637
LPE(20:3)		504.308	8.7291	0.115421	0.999969	0.0940389	0.999989	0.248786	0.999998	0.155563	0.728647	0.128258	0.999994	-0.00724933299016186	Positive_normalized on LPE	C25H46O7P1N1	504.3084663441	M504T524	504.308	504.309	8.7039	8.7621	1.21955e+06	http://metlin.scripps.edu/metabo_list.php?mass_min=503.29968&mass_max=503.30271	0.00144223	0.881455	1.15903	0.690863	0.910421	0.618294	0.618213	0.578294	0.00111858	1.25635	0.776426	1.57334	1.61443	1.14489	0.00134566	1.79011	0.962236	2.53358	1.14302	1.24104	1.74274	1.02572	0.00128607	2.40909	0.833956
LPE(18:2) [M+OOH]+		510.283	9.1676	0.297515	0.993237	0.0908976	1	0.203573	1	28.9814	0.950541	0.514013	0.989617	-0.28313861017511	Positive_normalized on LPE		510.28264551924	M510T550	510.283	510.283	9.1367	9.2069	94608.4	http://metlin.scripps.edu/metabo_list.php?mass_min=509.27398&mass_max=509.27705	0.168207	0.000662851	0.00113658	0.000823227	0.0956395	0.00102602	0.219815	0.00050325	0.00107181	0.000699492	0.00129391	0.210528	0.00110227	0.490483	0.161176	0.00177918	0.395341	0.197823	0.00109318	0.000934124	0.000862397	0.00107267	0.00110508	0.00114672	0.000855029
LPE(O-20:5) [M+OOH]+		518.288	9.0407	0.207031	0.979202	0.160411	0.998752	0.590819	0.956215	0.230945	1	0.164183	1	0.117481552261492	Positive_normalized on LPE		518.28773088924	M518T542	518.287	518.288	9.0114	9.0917	184311	http://metlin.scripps.edu/metabo_list.php?mass_min=517.27884&mass_max=517.28195	0.00121125	0.000651639	0.00122521	0.000878935	0.486982	0.00102546	0.0013005	0.467008	0.00093086	0.000784466	0.275803	0.287743	0.000771342	0.00116266	0.000985066	0.00237882	0.0015621	0.0014137	0.000950189	0.000769051	0.00112056	0.000616439	0.00144518	0.000716583	0.00100315
LPE(O-22:1)		522.392	8.3213	0.0014645	0.99881	0.00047895	0.59809	0.0103439	1	0.00383705	0.99951	0.0099488	1	0.501604540933137	Positive_normalized on LPE	C27H56O6P1N1	522.3918020341	M522T499	522.391	522.392	8.2763	8.3681	194599	http://metlin.scripps.edu/metabo_list.php?mass_min=521.3827&mass_max=521.38583	0.000952988	0.000403953	0.00117844	0.000642847	0.000619553	0.000828812	0.00145302	0.000675237	0.000760961	0.00065823	0.000845253	0.00129813	0.00105273	0.00135503	0.000955717	0.00283405	0.00166966	0.000996845	0.00109334	0.000592699	0.000778276	0.000769986	0.000877109	0.291203	0.000806943
LPE(22:6)		526.293	8.6724	0.111226	0.999999	0.109188	1	0.159756	0.966133	0.129325	0.43166	0.101903	0.953359	-0.00706811842318289	Positive_normalized on LPE	C27H44O7P1N1	526.2928162801	M526T520	526.293	526.293	8.6482	8.7187	1.16063e+07	http://metlin.scripps.edu/metabo_list.php?mass_min=525.28397&mass_max=525.28713	4.75675	2.56098	4.70209	9.43128	8.27392	2.43686	12.557	6.90469	8.41126	16.0947	11.261	9.38184	13.6286	13.8984	16.1523	15.7549	23.1213	20.4074	13.0779	7.67837	18.8664	8.13308	10.2133	11.3864	13.8859
LPE(22:5)		528.308	8.6721	0.157952	0.580156	0.136241	0.905276	0.421996	0.397623	0.202361	0.915635	0.231604	0.558631	0.0877216682948654	Positive_normalized on LPE	C27H46O7P1N1	528.3084663441	M528T520	528.308	528.309	8.6369	8.71	1.99902e+06	http://metlin.scripps.edu/metabo_list.php?mass_min=527.29956&mass_max=527.30273	1.83343	1.24831	2.27955	2.06284	1.209	1.36937	1.26731	1.46782	1.08133	1.48291	2.10119	4.09078	1.32025	2.0421	1.62526	2.17702	2.76765	3.95509	2.04405	1.39763	2.96248	0.835495	1.56275	3.77936	1.28137
LPE(22:4)		530.324	8.6706	0.252621	0.573408	0.158371	0.940443	0.541545	0.640335	0.216732	0.999816	0.375053	0.56868	0.0120833653163036	Positive_normalized on LPE	C27H48O7P1N1	530.3241164081	M530T520	530.324	530.324	8.6112	8.7087	303710	http://metlin.scripps.edu/metabo_list.php?mass_min=529.31524&mass_max=529.31843	0.00161354	0.370602	0.452496	0.000753325	0.00081425	0.558686	0.0012211	0.000555981	0.000803871	0.000822862	0.00123082	1.14727	0.00104965	0.00123227	0.00110358	0.00216235	0.0017716	0.00129244	0.000950623	0.000605825	0.00116022	0.000781808	0.00138932	0.77869	0.000691746
LPE(24:0)		566.418	8.6182	0.129496	1	0.000695924	0.32001	0.246496	1	0.289596	1	0.152919	1	0.576945101261159	Positive_normalized on LPE	C29H60O7P1N1	566.4180167921	M566T517	566.418	566.418	8.6042	8.6662	77360.8	http://metlin.scripps.edu/metabo_list.php?mass_min=565.40871&mass_max=565.41211	0.00119482	0.000464814	0.00107777	0.000837713	0.000650697	0.000836711	0.0011784	0.000443101	0.000986782	0.000769911	0.00123646	0.000986252	0.0012005	0.00100862	0.0011166	0.00225798	0.00166321	0.00120489	0.00116237	0.000757076	0.00105703	0.0010511	0.00100194	0.000911161	0.00102644
LPE(24:0) [M+OOH]+		598.406	9.8431	0.109946	1	0.103413	1	0.209436	1	0.000771473	0.000349618	0.129096	1	2.53344786631898	Positive_normalized on LPE		598.40784603124	M598T591	598.406	598.407	9.8324	9.869	21040.8	http://metlin.scripps.edu/metabo_list.php?mass_min=597.39726&mass_max=597.40085	0.000926296	0.000531528	0.00124313	0.000781179	0.000594936	0.00104835	0.00115485	0.000606597	0.00069084	0.000694674	0.000778519	0.00104374	0.00077757	0.00134541	0.00132783	0.00241518	0.00163371	0.00122529	0.000948464	0.000937054	0.00107252	0.000654002	0.00149293	0.0011571	0.00070154
PI(28:0)		755.469	9.1908	0.00134052	0.99036	0.000651325	0.687872	0.00402339	0.999291	0.0797217	1	0.000917755	0.730381	2.49634378217804	Positive_normalized on PI	C37H71O13P1	755.4705059141	M755T551	755.468	755.469	9.1551	9.2272	79102	http://metlin.scripps.edu/metabo_list.php?mass_min=754.45908&mass_max=754.46361	0.0101054	0.0338634	0.0161747	0.0117336	0.0189473	0.011144	0.0130056	5.56985	0.0118066	3.98954	0.0154892	0.0139874	2.93841	1.93133	1.43097	0.0416643	0.0114262	0.011277	0.0186516	3.49132	3.72855	8.52765	0.0182439	0.0176919	0.0225763
PI(29:0)		769.484	9.1404	0.123671	1	0.00332601	0.899833	0.258179	1	0.101427	1	0.00704396	0.992729	2.19104409728634	Positive_normalized on PI	C38H73O13P1	769.4861559781	M769T548	769.484	769.485	9.1016	9.1726	17067.4	http://metlin.scripps.edu/metabo_list.php?mass_min=768.47489&mass_max=768.47951	0.0119127	0.0336872	0.013697	0.01338	0.0189825	0.0108802	0.015681	0.0129075	0.0183775	0.00911826	0.0157214	0.0221949	0.0125702	0.0150299	0.0115674	0.0459774	0.0124059	0.0120255	0.0114083	0.0140264	0.01726	4.0322	0.0220868	0.0192799	0.0171766
PI(31:0)		797.515	9.0654	0.114172	1	0.00282843	0.666065	0.229574	1	0.106945	1	0.159023	1	2.49036066198711	Positive_normalized on PI	C40H77O13P1	797.5174561061	M798T544	797.515	797.516	9.0525	9.0792	9302.97	http://metlin.scripps.edu/metabo_list.php?mass_min=796.5058&mass_max=796.51059	0.0137132	0.0317517	0.014829	0.0101109	0.0207546	0.00977908	0.0120565	0.0188964	0.0168802	0.0133203	0.0188319	0.0200865	0.0151357	0.0190773	0.0117792	0.0411135	0.0115736	0.0159416	0.017948	0.0177574	0.0156982	0.017357	0.0259546	0.0195001	0.0195142
PI(32:1)		809.517	8.9768	0.000607824	0.999145	0.000259896	0.834833	0.0007503	0.967451	0.000129759	0.000997265	0.00476814	1	0.18048542243367	Positive_normalized on PI	C41H77O13P1	809.5174561061	M810T539	809.517	809.518	8.9742	9.0094	207110	http://metlin.scripps.edu/metabo_list.php?mass_min=808.50761&mass_max=808.51247	0.0101334	0.0342702	0.0139255	13.6887	0.0152672	16.2039	0.0109247	0.0128136	3.39335	0.0142264	0.0136955	0.0196278	0.0129842	0.0118998	0.0122699	0.04212	0.0113093	0.0111696	0.0112963	0.0187475	0.0118068	6.60404	0.0148625	0.0206139	9.19643
PI(32:0)		811.532	8.9994	1.60353	0.866256	0.151377	0.999919	0.455033	0.996511	0.0761307	0.208652	0.178038	0.999999	1.91756822755699	Positive_normalized on PI	C41H79O13P1	811.5331061701	M812T540	811.531	811.533	8.9758	9.3523	576353	http://metlin.scripps.edu/metabo_list.php?mass_min=810.52184&mass_max=810.52671	0.00966273	0.0404851	0.0157293	0.01303	0.0242675	0.00819287	0.0163347	0.0112545	0.0151774	0.0156125	0.0158007	32.4355	0.0156151	46.3996	51.7331	0.0405788	75.1948	0.0109477	37.7085	0.0112247	123.765	28.5801	0.0261698	0.0133308	10.7928
PI(34:2)		835.533	8.9565	0.110492	1	0.123911	0.999998	0.14803	0.978412	0.0432949	3.05802e-06	0.416494	0.900874	0.103131880041017	Positive_normalized on PI	C43H79O13P1	835.5331061701	M836T537	835.532	835.534	8.9229	8.9759	1.43068e+06	http://metlin.scripps.edu/metabo_list.php?mass_min=834.52324&mass_max=834.52825	17.4497	52.9377	33.531	47.096	10.2187	30.4525	18.3646	26.1471	23.0401	16.2313	31.5892	28.4217	0.0158767	41.9119	23.7752	0.0430412	0.0111704	0.0154566	0.0147645	16.1652	36.8365	30.7372	25.7096	26.623	34.1284
PI(34:1)		837.548	8.9457	0.142142	0.993577	0.16826	0.972968	0.181166	0.999417	0.0664899	0.000515441	0.201082	0.995215	0.652181853148434	Positive_normalized on PI	C43H81O13P1	837.5487562341	M838T537	837.547	837.549	8.8875	9.0853	3.52927e+06	http://metlin.scripps.edu/metabo_list.php?mass_min=836.53842&mass_max=836.54345	45.9824	105.717	67.7518	0.0129577	37.5282	0.00948518	56.5239	80.1835	0.0107776	0.0159842	71.4784	87.6549	92.0661	95.1829	86.4407	155.723	106.67	100.037	58.2699	47.1424	70.3045	66.3969	0.0162725	40.407	61.4091
PI(34:0)		839.563	9.0476	0.129377	0.995297	0.122172	0.999909	0.291098	0.995664	0.201289	0.995306	0.0884089	0.608737	2.22293618693917	Positive_normalized on PI	C43H83O13P1	839.5644062981	M840T543	839.562	839.563	8.9121	9.0848	3.0847e+07	http://metlin.scripps.edu/metabo_list.php?mass_min=838.55275&mass_max=838.55778	243.407	129.388	365.46	0.00953318	736.442	20.931	698.119	572.518	148.493	285.335	625.087	525.595	583.737	633.829	712.178	704.588	528.943	921.84	566.637	257.075	697.487	458.909	127.372	252.997	284.255
PI(35:3)		847.535	8.9047	0.235343	0.706276	0.212226	0.802492	5.44089	0.304768	301.457	0.280319	0.176944	0.999291	-1.80975809530082	Positive_normalized on PI	C44H79O13P1	847.5331061701	M848T534_1	847.534	847.535	8.8829	9.0833	1.81973e+06	http://metlin.scripps.edu/metabo_list.php?mass_min=846.52482&mass_max=846.5299	11.5261	0.0469735	0.0108133	0.010625	58.067	0.00970991	45.7191	32.1235	0.013383	0.0115817	61.6668	48.6247	44.7891	32.9563	90.5689	0.0589359	62.8219	45.4469	37.2102	0.018822	78.6807	0.0136647	0.0175966	0.018289	0.0182329
PI(35:2)		849.551	8.9121	0.164083	0.998708	0.0970852	1	295.686	0.812307	131.039	0.819915	0.106891	0.999664	-2.06434991185474	Positive_normalized on PI	C44H81O13P1	849.5487562341	M850T535	849.55	849.551	8.8874	9.0985	1.04627e+06	http://metlin.scripps.edu/metabo_list.php?mass_min=848.54068&mass_max=848.54578	0.0108268	0.0432174	0.0108489	0.00922076	52.0228	0.0102125	36.5653	0.013889	0.0174426	0.0160867	27.78	16.5813	38.6589	33.1247	49.2807	20.7729	35.8075	28.057	28.1366	0.0192274	56.1938	0.0228338	0.0201985	0.0148981	0.0155881
PI(35:0)		853.578	9.047	0.00273522	1	0.000746125	0.980669	0.00277111	0.999795	0.0994194	1	0.00039967	0.468232	1.91705755978423	Positive_normalized on PI	C44H85O13P1	853.5800563621	M854T543_2	853.578	853.579	9.0125	9.0964	99988.3	http://metlin.scripps.edu/metabo_list.php?mass_min=852.56858&mass_max=852.57371	0.0127891	0.0379345	2.89471	0.0130845	0.0182333	0.0116043	0.0119897	6.09488	0.0182963	0.01082	0.0116903	0.0233349	0.0155774	0.0205227	0.015902	0.0542618	0.0142742	6.84389	0.0130504	0.0134505	0.0175465	3.02134	0.0211987	0.0168144	0.0146583
PI(34:0) [M+OH]+		855.557	9.265	0.179885	0.799538	0.175221	0.863013	0.474681	0.707859	0.755648	0.520937	0.115565	0.991848	2.22184698019891	Positive_normalized on PI		855.55932091767	M856T556_1	855.557	855.558	9.2283	9.3001	1.14618e+07	http://metlin.scripps.edu/metabo_list.php?mass_min=854.54757&mass_max=854.55271	59.2909	13.3635	43.0869	0.00924556	365.539	0.00811401	242.084	159.591	0.0153857	45.0686	305.018	235.047	344.442	316.691	365.679	396.627	297.075	462.953	310.167	41.6125	420.136	58.2306	0.0174074	35.1138	50.4445
PI(36:5)		857.516	8.9587	0.0369891	0.880432	0.0347935	0.781895	0.0949479	0.969994	0.0169847	8.68902e-08	0.130249	1	1.8496487607814	Positive_normalized on PI	C45H77O13P1	857.5174561061	M858T538_1	857.515	857.517	8.94	8.9989	699023	http://metlin.scripps.edu/metabo_list.php?mass_min=856.50602&mass_max=856.51117	14.0861	0.0461882	15.7337	0.0100132	0.0250011	19.3064	11.8979	17.5684	11.1665	12.9137	9.44497	0.0235841	0.0142323	19.2893	0.0189524	0.0380987	10.3615	0.0145596	0.0193337	11.8588	17.0057	9.50575	0.0224834	15.4111	16.7106
PI(36:4)		859.532	8.9588	0.14649	0.983227	0.129486	0.999644	0.223071	1	0.0872285	0.0166518	0.28569	0.859271	1.25204031392418	Positive_normalized on PI	C45H79O13P1	859.5331061701	M860T538	859.531	859.533	8.8868	9.0105	1.31167e+06	http://metlin.scripps.edu/metabo_list.php?mass_min=858.52218&mass_max=858.52734	19.5863	0.0347404	29.8283	0.010625	26.3322	30.6603	39.1213	27.3837	11.7565	0.0125109	27.8953	34.48	20.4722	27.4745	18.202	25.8884	0.0176345	0.0162602	11.3685	0.0144518	37.3457	14.1003	0.021075	24.8579	20.8089
PI(36:3)		861.549	8.989	0.11855	0.998829	0.157106	0.894644	0.448935	0.649407	0.30499	0.997881	0.158616	0.999979	-0.0856201108014995	Positive_normalized on PI	C45H81O13P1	861.5487562341	M862T539	861.548	861.55	8.7246	9.0105	2.38305e+06	http://metlin.scripps.edu/metabo_list.php?mass_min=860.53897&mass_max=860.54414	49.916	0.0394437	97.5343	13.1369	120.307	14.6503	82.7116	52.5546	12.735	13.3126	61.9367	48.5615	35.5103	53.793	38.7615	0.0380588	40.4962	34.8907	32.725	7.66267	41.4991	0.0222301	0.0230082	7.37005	0.0201261
PI(35:3) [M+OH]+		863.529	9.0932	0.0010487	0.999999	0.000700543	0.999948	0.25478	1	0.114626	1	0.00029112	0.868779	-1.71298181473784	Positive_normalized on PI		863.52802078967	M864T546	863.529	863.53	8.957	9.131	290675	http://metlin.scripps.edu/metabo_list.php?mass_min=862.51964&mass_max=862.52482	0.00894565	0.0486942	0.0159661	0.0124576	8.12026	0.00982329	3.84241	0.0188	0.0154019	0.0133965	0.0171261	0.0210752	16.7676	0.0131191	27.6793	0.0570402	0.014305	3.46049	7.37959	0.011178	0.0203561	0.0226746	0.0239755	0.0198925	0.0135441
PI(36:2)		863.564	8.9224	0.113621	0.99999	0.150418	0.984956	0.187678	0.999714	0.0639355	5.60329e-05	0.201794	0.988586	0.0188730567366125	Positive_normalized on PI	C45H83O13P1	863.5644062981	M864T535	863.563	863.565	8.8859	9.2621	3.42103e+06	http://metlin.scripps.edu/metabo_list.php?mass_min=862.55452&mass_max=862.5597	69.8668	95.2745	61.1027	66.1051	48.9505	46.1706	52.8802	77.0195	54.3667	43.468	67.8552	70.2102	36.2834	69.9208	44.6093	76.9032	45.6209	30.1885	38.121	32.0747	46.5456	66.5949	45.8094	47.7284	46.9226
PI(36:1)		865.579	8.9616	0.102721	1	0.120308	1	0.171032	0.999843	0.117693	0.692727	0.0544228	0.329048	1.42836250782702	Positive_normalized on PI	C45H85O13P1	865.5800563621	M866T538	865.578	865.58	8.631	9.0304	3.45744e+06	http://metlin.scripps.edu/metabo_list.php?mass_min=864.56894&mass_max=864.57414	0.0137768	0.0455166	0.012381	0.00849696	110.001	0.00916852	73.8555	53.1719	43.6955	47.8836	36.6216	50.3821	52.0217	49.6588	51.1332	70.2127	62.9229	0.0143989	54.6723	35.2104	35.8797	40.0267	0.0234255	17.5869	34.8072
PI(36:0)		867.594	8.9998	0.0595225	0.958187	0.0621021	0.953822	0.145708	0.993554	0.0874514	0.322959	0.0453982	0.177279	1.93226647808968	Positive_normalized on PI	C45H87O13P1	867.5957064261	M868T540	867.593	867.595	8.5949	9.0326	9.68309e+06	http://metlin.scripps.edu/metabo_list.php?mass_min=866.58415&mass_max=866.58936	114.255	81.6726	277.235	6.51428	278.283	21.6754	272.196	220.292	62.2143	98.1908	101.024	92.3228	137.93	94.758	111.628	119.458	62.8247	157.831	115.178	101.483	128.887	121.424	50.3788	67.2056	95.7697
PI(34:1) [M+OOH]+		869.537	9.1729	0.00183442	1	0.000311491	0.999392	0.000187402	0.645028	0.0954845	1	0.000371727	0.998532	2.35237180493811	Positive_normalized on PI		869.53858547324	M870T550	869.536	869.538	8.9294	9.2466	448169	http://metlin.scripps.edu/metabo_list.php?mass_min=868.52666&mass_max=868.53188	2.9154	0.0286296	0.0183504	0.0112106	0.0234548	0.0116359	0.0179288	4.25853	0.0166908	0.0106585	0.0115438	0.0218482	40.8937	36.4291	0.0112201	17.5816	0.0126594	0.0155928	0.0132782	0.0186491	0.0127739	0.0198206	0.0236736	0.0199096	0.0185498
PI(34:0) [M+OOH]+		871.552	9.1483	0.366484	0.268314	0.319321	0.338354	0.317751	0.940238	1.3219	0.233077	0.220728	0.863307	2.12900255057074	Positive_normalized on PI		871.55423553724	M872T549	871.552	871.553	8.9471	9.3595	5.56313e+06	http://metlin.scripps.edu/metabo_list.php?mass_min=870.54249&mass_max=870.54772	0.0117091	0.0481084	0.0113194	0.0124992	57.4323	0.0110742	0.010849	55.6017	9.4714	25.0651	229.007	142.016	218.093	166.732	232.191	205.06	270.624	419.777	277.828	0.0171848	249.403	60.6754	0.0213978	27.0394	35.9484
PI(38:7)		881.515	8.9184	0.00284676	0.993093	0.0903792	1	0.0020683	0.463369	0.00749132	0.996952	0.128569	1	2.70681661879733	Positive_normalized on PI	C47H77O13P1	881.5174561061	M882T535_1	881.514	881.516	8.8868	8.9358	38171	http://metlin.scripps.edu/metabo_list.php?mass_min=880.50515&mass_max=880.51044	0.0134773	0.0346027	0.0181999	0.00864273	0.0257084	0.0136573	0.0146155	0.0168698	0.0118969	0.0130945	0.0116995	0.0191777	0.0137996	0.0194369	0.0149925	0.0399248	0.0098963	0.0115952	0.0174771	0.0180022	0.0152881	0.0193852	0.0147728	0.0166283	0.0207855
PI(36:1) [M+OH]+		881.573	9.089	0.204766	0.995808	0.100784	1	0.165183	0.999877	0.636381	0.991285	0.0833218	0.9694	2.26978564235467	Positive_normalized on PI		881.57497098167	M882T545	881.572	881.574	8.9239	9.2272	1.41263e+06	http://metlin.scripps.edu/metabo_list.php?mass_min=880.56305&mass_max=880.56834	0.0144734	0.0494906	10.6764	0.010434	34.2237	0.0117113	36.804	0.0195622	0.0168618	0.0100735	39.2944	0.0147937	0.013354	22.6393	0.015122	0.0436443	42.788	43.1222	0.0182751	0.0134621	0.0188912	0.0182652	11.793	0.018096	0.0164095
PI(38:6)		883.532	8.9392	0.00224321	0.968243	0.00932938	1	0.232112	1	0.101259	1	0.178063	1	1.80657644729819	Positive_normalized on PI	C47H79O13P1	883.5331061701	M884T536	883.531	883.532	8.9009	8.9631	26335.1	http://metlin.scripps.edu/metabo_list.php?mass_min=882.52159&mass_max=882.52689	0.0128376	0.0319046	0.0159202	0.0089855	0.0212179	0.0115646	0.0185903	0.0113383	0.0102248	0.00905603	0.0152612	0.0209664	0.0138048	0.0158878	0.0171601	0.0586778	0.0174754	0.0107732	0.0152553	0.018081	0.0139655	0.016883	0.0235588	0.0201091	0.0156415
PI(36:0) [M+OH]+		883.589	9.2174	0.0950017	1	0.0832166	0.999404	0.271917	0.999984	0.392051	0.995967	0.0773462	0.697616	2.09491760520781	Positive_normalized on PI		883.59062104567	M884T553	883.588	883.589	8.8419	9.2594	4.5725e+06	http://metlin.scripps.edu/metabo_list.php?mass_min=882.57884&mass_max=882.58414	41.4495	0.0405592	52.5514	0.00879975	186.721	1.69199	121.896	81.8763	0.0168323	17.9342	54.6713	79.0395	72.2407	59.2116	69.0498	123.61	46.9265	77.9568	79.8387	13.8128	83.7046	0.0143641	16.4883	14.086	12.9194
PI(38:5)		885.548	8.9404	0.113231	0.999952	0.131478	0.996409	0.214205	1	0.0902168	0.00287867	0.126241	0.999885	0.537784166770454	Positive_normalized on PI	C47H81O13P1	885.5487562341	M886T536	885.547	885.549	8.9099	8.9803	4.21298e+06	http://metlin.scripps.edu/metabo_list.php?mass_min=884.53835&mass_max=884.54366	90.4078	86.1383	125.957	0.0115464	56.1687	53.9129	61.5341	103.095	78.3975	86.1596	75.3009	93.3028	45.5036	55.1657	77.0755	83.739	36.2426	64.7022	41.0244	54.7898	55.0724	86.6639	53.6061	87.7697	70.2407
PI(38:4)		887.564	8.8941	0.154351	0.985587	0.161099	0.987141	0.18156	0.999641	0.0664634	0.00103057	0.217914	0.988882	0.0296295117559086	Positive_normalized on PI	C47H83O13P1	887.5644062981	M888T534	887.563	887.565	8.8594	8.9528	3.25875e+06	http://metlin.scripps.edu/metabo_list.php?mass_min=886.55444&mass_max=886.55977	41.4785	0.0443581	59.3743	53.0759	24.8527	39.9343	35.8608	42.9897	65.7193	79.3339	76.142	70.0967	44.9355	49.0265	54.5661	104.197	29.4095	52.3171	34.5257	63.6288	43.1025	100.725	90.4501	67.1387	77.4592
PI(36:5) [M+OOH]+		889.507	9.0293	0.183129	0.999913	0.726545	0.988875	0.153742	0.999954	0.0368111	0.00845193	0.365986	0.999134	0.849173350092061	Positive_normalized on PI		889.50728534524	M890T542	889.506	889.507	9.0114	9.0457	87152.9	http://metlin.scripps.edu/metabo_list.php?mass_min=888.49659&mass_max=888.50192	0.0120336	0.0478912	0.0150131	12.805	0.0159763	0.0122423	0.0133096	0.0113224	5.2428	12.5266	0.0142746	6.29937	0.0185181	0.0192453	0.0191339	0.0349657	0.0137465	0.0172662	0.0166721	0.0194093	0.0161965	0.0135229	0.0165674	0.0130057	0.0141608
PI(38:3)		889.579	8.9415	0.114653	1	0.00311603	1	0.272544	1	0.109338	1	0.000846656	0.956128	1.63713438662896	Positive_normalized on PI	C47H85O13P1	889.5800563621	M890T536	889.578	889.58	8.9047	8.9725	94099.1	http://metlin.scripps.edu/metabo_list.php?mass_min=888.56866&mass_max=888.57399	0.0113371	0.0365433	0.0113093	0.00999571	0.0217034	0.00863924	0.0171814	0.0115119	0.0102896	0.00988315	0.0166398	0.0198709	0.0146676	0.0170489	0.0186512	0.0484394	0.0164437	0.0178234	0.0117953	0.0186077	0.0182279	0.0169632	0.0234894	0.0127011	0.0171632
PI(36:1) [M+OOH]+		897.568	9.1013	0.770991	0.967427	0.228569	0.998662	0.1921	1	46.1	0.953063	0.146084	1	2.17877797834889	Positive_normalized on PI		897.56988560124	M898T546	897.567	897.568	9.0348	9.2948	450219	http://metlin.scripps.edu/metabo_list.php?mass_min=896.55797&mass_max=896.56335	0.012961	0.0402066	0.0138574	0.00909754	5.24482	0.0119987	8.11089	0.0173023	0.0145281	0.0091029	16.1014	0.0207172	0.0119842	0.0184461	0.0156734	0.0472031	26.5873	0.0104602	21.4795	0.0144625	0.012983	0.0167487	0.0197188	0.0173181	0.0205462
PI(36:0) [M+OOH]+		899.584	9.0877	0.111734	1	0.0919879	1	0.146065	0.994061	0.238982	1	0.0781991	0.906136	1.90717663196632	Positive_normalized on PI		899.58553566524	M900T545	899.583	899.584	9.0292	9.3172	1.77306e+06	http://metlin.scripps.edu/metabo_list.php?mass_min=898.57384&mass_max=898.57924	30.2728	0.0339593	11.0354	0.00883016	42.7233	0.0104213	21.2618	32.3935	5.37409	0.0152013	44.8346	0.0232264	48.3219	36.5476	29.3435	66.6165	42.7222	82.7785	47.8834	3.53176	0.0163097	18.1141	5.3078	0.0192624	0.014582
PI(38:5) [M+OH]+		901.543	9.0443	0.0613771	0.987637	0.056869	0.935476	0.516553	0.995514	46.9337	0.90174	0.0541785	0.516832	0.278249127570136	Positive_normalized on PI		901.54367085367	M902T543	901.542	901.544	8.9989	9.0743	707389	http://metlin.scripps.edu/metabo_list.php?mass_min=900.53344&mass_max=900.53885	15.922	0.0464594	27.1711	0.00842802	27.8481	0.0118096	11.5185	13.8303	0.0140578	0.0121101	16.1266	0.0206995	8.40569	10.1792	0.017324	0.0571836	0.0169375	0.0122638	10.2662	0.0186872	13.3157	0.0127725	0.0230153	0.0191869	0.018275
SM(d26:1)		591.45	9.7809	0	0.999998	0	0.963805	0	0.3945	0	0.205907	0	1	-0.0993016056398171	Positive_normalized on SMd	C31H63O6P1N2	591.4496512681	M591T587	591.449	591.45	9.7618	9.8016	160548	http://metlin.scripps.edu/metabo_list.php?mass_min=590.44066&mass_max=590.44421	0	0	0	0	0	0.165088	0	0	0	0	0	0	0	0	0	0	0.000347834	0.112198	0	0	0.0328339	0	0	0	0
SM(d26:0)		593.465	9.6908	0.00278134	1	0.00133801	0.999869	0.000568436	0.49318	0.251644	1	0.0101102	1	0.170746461170683	Positive_normalized on SMd	C31H65O6P1N2	593.4653013321	M593T581	593.465	593.465	9.6728	9.7095	60071.4	http://metlin.scripps.edu/metabo_list.php?mass_min=592.45614&mass_max=592.4597	0.000525278	0.00040238	0.000415946	0.000303506	0.000336962	0.151998	0.000368955	0.000385681	0.000358934	0.000523009	0.000549188	0.000408779	0.00037852	0.000556276	0.000414855	0.00106225	0.000482289	0.000366396	0.000340108	0.000500191	0.000405433	0.000378455	0.000472426	0.000437047	0.000527584
SM(d27:1)		605.465	9.7439	0.00818402	0.999998	0.00458444	0.999401	0.00244493	0.512767	0.00083455	0.000189889	0.11733	1	0.0352325723005479	Positive_normalized on SMd	C32H65O6P1N2	605.4653013321	M605T585	605.465	605.465	9.7254	9.7644	30704.3	http://metlin.scripps.edu/metabo_list.php?mass_min=604.45619&mass_max=604.45983	0.000452772	0.000379758	0.000524587	0.000461821	0.00034991	0.0896702	0.00048509	0.000280636	0.000460409	0.000329004	0.000374967	0.000425786	0.000507535	0.000436082	0.000483514	0.00124598	0.000456967	0.0387605	0.000554967	0.000465401	0.00042653	0.000502248	0.00070244	0.000362314	0.000427813
SM(d28:2)		617.465	9.724	0.0654518	1	0.0370558	0.993658	0.0435871	0.757022	0.0211929	0.0486839	0.285373	1	-0.0140378738928131	Positive_normalized on SMd	C33H65O6P1N2	617.4653013321	M617T583	617.465	617.466	9.7044	9.729	246667	http://metlin.scripps.edu/metabo_list.php?mass_min=616.45618&mass_max=616.45989	0.000503737	0.000318694	0.000452124	0.118179	0.000591435	0.336953	0.000579721	0.00040822	0.000526339	0.000491586	0.1002	0.000557456	0.0747564	0.0739966	0.000473271	0.0011301	0.0529124	0.146355	0.000595324	0.000500296	0.10334	0.000431294	0.100966	0.000423099	0.000384123
SM(d28:1)		619.481	9.7095	0.0752269	0.999967	0.0525241	0.916911	0.0770378	0.519001	0.0646183	0.176597	0.141802	1	-0.0946016175047322	Positive_normalized on SMd	C33H67O6P1N2	619.4809513961	M619T583	619.481	619.481	9.7044	9.7469	4.45233e+06	http://metlin.scripps.edu/metabo_list.php?mass_min=618.47188&mass_max=618.4756	0.739151	1.00895	1.00133	1.89127	1.03875	3.43881	0.860091	1.03694	1.21217	1.02822	1.39977	1.24361	1.45017	1.56058	1.23436	2.19837	1.6479	2.10582	1.11135	1.27108	1.51036	1.05478	1.69876	1.23971	1.30551
SM(d28:0)		621.497	9.6187	0.000193261	0.999584	9.10406e-05	0.922223	9.47841e-05	0.461934	0.000268301	0.981838	0.00130783	1	-0.222913367040243	Positive_normalized on SMd	C33H69O6P1N2	621.4966014601	M621T577	621.496	621.497	9.6001	9.6479	809925	http://metlin.scripps.edu/metabo_list.php?mass_min=620.4876&mass_max=620.49133	0.000403651	0.000495893	0.000321814	0.000457416	0.000493909	2.1306	0.000441271	0.000433301	0.000311094	0.000499725	0.000502004	0.000730499	0.000445941	0.000549464	0.000384776	0.000880222	0.000607176	0.000521835	0.000527371	0.0694787	0.000415318	0.000513633	0.000509251	0.00044898	0.000325399
SM(d29:1)		633.497	9.6897	0.112762	0.992985	0.117952	0.995126	0.204743	0.999419	0.110745	2.12179e-05	0.167829	0.966935	-0.423901090101757	Positive_normalized on SMd	C34H69O6P1N2	633.4966014601	M633T581_2	633.497	633.497	9.6694	9.7209	1.057e+06	http://metlin.scripps.edu/metabo_list.php?mass_min=632.4877&mass_max=632.4915	0.221583	0.450554	0.433484	0.706146	0.353025	0.525498	0.26358	0.373403	0.513271	0.371196	0.501182	0.529516	0.642652	0.674172	0.523166	0.505216	0.56252	0.6603	0.39605	0.421071	0.580821	0.547009	0.535798	0.438573	0.456442
SM(t28:0)		637.491	9.8154	0.0154091	1	0.150605	1	0.00316513	0.472357	0.320863	1	0.179635	1	0.0409261917871257	Positive_normalized on SMd	C33H69O7P1N2	637.4915160901	M637T589	637.491	637.492	9.7949	9.8876	10919.1	http://metlin.scripps.edu/metabo_list.php?mass_min=636.4823&mass_max=636.48612	0.000349015	0.000448816	0.00049565	0.000364321	0.000518808	0.000415086	0.000550446	0.000392606	0.00047902	0.000406419	0.000522768	0.00067469	0.000420996	0.000537914	0.000524435	0.00124682	0.000430181	0.000593993	0.000509071	0.000452157	0.000459917	0.000388432	0.000733982	0.000432663	0.000440061
SM(d30:2)		645.497	9.6542	0.105767	1	0.0962631	1	0.140169	0.823033	0.0705146	0.00123386	0.161674	0.999997	-0.555448160569444	Positive_normalized on SMd	C35H69O6P1N2	645.4966014601	M645T579	645.497	645.498	9.5294	9.6733	2.04458e+06	http://metlin.scripps.edu/metabo_list.php?mass_min=644.48774&mass_max=644.49162	0.243336	0.750967	0.480537	2.02904	0.738489	0.457684	0.380189	0.168542	1.00142	0.492667	1.10817	0.657162	1.19101	1.21962	0.719911	1.63433	1.18172	1.05979	0.475329	0.58853	1.42977	0.802894	1.0268	0.728874	0.802426
SM(d31:8)		647.42	9.6002	0.104106	1	8.14985e-05	0.554026	0.00232145	1	0.00586498	1	0.00275021	1	-2.71672852177776	Positive_normalized on SMd	C36H59O6P1N2	647.4183511401	M647T576	647.42	647.42	9.5472	9.601	223650	http://metlin.scripps.edu/metabo_list.php?mass_min=646.41089&mass_max=646.41478	0.000428326	0.000369796	0.000532261	0.000398988	0.000497326	0.00040852	0.000470852	0.000435867	0.000332594	0.000364053	0.000427687	0.000483575	0.000443752	0.000481948	0.000413274	0.00115474	0.000388858	0.000398574	0.000526329	0.000439102	0.000560912	0.000428922	0.000681241	0.000503562	0.000413877
SM(d30:0)		649.528	9.5473	0.0555886	0.998289	0.0329804	0.700688	0.0506529	0.362292	0.100564	0.943168	0.0916905	0.999923	-0.0437423856498603	Positive_normalized on SMd	C35H73O6P1N2	649.5279015881	M650T573_1	649.528	649.528	9.5294	9.5749	2.06242e+06	http://metlin.scripps.edu/metabo_list.php?mass_min=648.51871&mass_max=648.52261	0.276794	0.353464	0.389882	0.645214	0.400508	1.27401	0.371363	0.413102	0.610621	0.278291	0.38028	0.540819	0.782689	0.823237	0.546947	1.01556	0.667463	0.86035	0.44878	0.562048	0.706984	0.580478	0.537538	0.526945	0.654479
SM(d31:2)		659.512	9.619	0.00193255	0.999878	0.0010342	0.980423	0.00176436	0.951745	0.000955159	0.492099	0.00168339	0.994603	-0.361594344083883	Positive_normalized on SMd	C36H71O6P1N2	659.5122515241	M660T577	659.512	659.513	9.6	9.6373	115433	http://metlin.scripps.edu/metabo_list.php?mass_min=658.50324&mass_max=658.5072	0.000492146	0.000409377	0.0829161	0.000393282	0.000583679	0.000382336	0.115174	0.000485209	0.116355	0.000376396	0.000534154	0.000724073	0.287307	0.299588	0.00052247	0.292411	0.342024	0.000484515	0.158717	0.0800828	0.000532729	0.386669	0.000427611	0.000447942	0.000322263
SM(d31:1)		661.528	9.6305	0.222415	0.288731	0.212199	0.366096	0.325789	0.795287	0.103467	0.000474448	0.357009	0.235536	0.0477502157123805	Positive_normalized on SMd	C36H73O6P1N2	661.5279015881	M662T578	661.528	661.528	9.6168	9.6434	8.4687e+06	http://metlin.scripps.edu/metabo_list.php?mass_min=660.51861&mass_max=660.52258	1.09995	1.56341	3.98745	3.25783	3.17385	2.2821	1.31823	3.50674	3.9931	2.11974	7.8186	5.26654	7.15869	7.31548	6.2716	7.9985	7.41854	9.41279	4.26027	3.08282	4.51543	6.30799	3.59239	4.06117	5.8111
SM(t30:1)		663.507	9.8162	0.231161	0.931878	0.211985	0.962887	0.208167	1	0.139165	0.799644	0.27144	0.975822	0.43127507066141	Positive_normalized on SMd	C35H71O7P1N2	663.5071661541	M664T589	663.507	663.507	9.7968	9.8542	102801	http://metlin.scripps.edu/metabo_list.php?mass_min=662.49761&mass_max=662.50159	0.04774	0.000435601	0.000466017	0.0708013	0.117604	0.000315763	0.000384283	0.000389671	0.094219	0.000312259	0.0479403	0.10449	0.000417979	0.0670058	0.000566272	0.176705	0.13216	0.146472	0.0734763	0.0736629	0.000544873	0.0488777	0.000582654	0.115545	0.101285
SM(t30:0)		665.523	9.7417	0.00230136	0.999699	0.0305411	1	0.00121869	0.552448	1.07675	1	0.0740414	1	0.309858798279683	Positive_normalized on SMd	C35H73O7P1N2	665.5228162181	M666T585	665.522	665.523	9.7075	9.7438	18664.8	http://metlin.scripps.edu/metabo_list.php?mass_min=664.51334&mass_max=664.51733	0.000471804	0.000495413	0.000319641	0.00043875	0.00047957	0.000422415	0.000337116	0.000306262	0.000290249	0.000444996	0.000457661	0	0.000421259	0.00039523	0.00054329	0.00098031	0.000582825	0.000569461	0.000491403	0.000318132	0.000361421	0.000476976	0.000648858	0.000536904	0.000483227
SM(d32:2)		673.528	9.6007	0.226345	0.0558831	0.236221	0.0590593	0.371381	0.282507	0.134337	0.00238867	0.324994	0.0610664	-0.353974793676252	Positive_normalized on SMd	C37H73O6P1N2	673.5279015881	M674T576	673.528	673.528	9.582	9.6296	3.00795e+07	http://metlin.scripps.edu/metabo_list.php?mass_min=672.51885&mass_max=672.52289	4.19838	6.3149	14.0663	17.1979	12.9785	6.64814	9.12538	6.34648	16.9547	10.6288	32.2915	19.8413	25.499	19.7969	17.3058	27.8455	23.159	21.4524	13.8887	14.5253	18.7719	21.2382	14.1988	12.6141	20.9492
SM(d32:1)		675.544	9.6009	0.177294	0.355339	0.159788	0.578021	0.232996	0.999999	0.10187	1.10984e-05	0.248037	0.396892	-0.160386254639574	Positive_normalized on SMd	C37H75O6P1N2	675.5435516521	M676T576	675.543	675.544	9.5823	9.6296	4.41033e+08	http://metlin.scripps.edu/metabo_list.php?mass_min=674.53436&mass_max=674.53841	72.487	110.223	195.92	68.3151	149.397	90.3473	97.0434	220.529	183.472	102.97	315.664	230.995	274.047	308.773	260.529	325.065	288.263	359.869	190.941	158.603	199.514	288.897	201.595	215.722	224.299
SM(t31:1)		677.523	9.7814	8.23835	0.706232	0.227283	0.976859	0.199294	1	0.0642382	0.0211939	0.276641	0.988931	0.274851408012087	Positive_normalized on SMd	C36H73O7P1N2	677.5228162181	M678T587	677.522	677.523	9.7628	9.8505	46366.9	http://metlin.scripps.edu/metabo_list.php?mass_min=676.51332&mass_max=676.51739	0.000339829	0.000357671	0.000513474	0.00040876	0.000527613	0.000403506	0.000535938	0.000427942	0.00039396	0.000360802	0.071047	0.000657692	0.0565033	0.000507896	0.000449564	0.000910237	0.000438035	0.125096	0.000468531	0.000476125	0.000396192	0.000463094	0.000527949	0.000492531	0.00044794
SM(d32:0)		677.56	9.4938	0.0944002	1	0.073627	0.955685	0.105974	0.360547	0.0998284	0.132194	0.137081	1	-0.528786118054179	Positive_normalized on SMd	C37H77O6P1N2	677.5592017161	M678T570	677.559	677.56	9.4758	9.52	1.43207e+07	http://metlin.scripps.edu/metabo_list.php?mass_min=676.55025&mass_max=676.55431	2.39226	3.48168	3.95074	4.49248	3.94277	9.97174	3.24853	6.05247	5.11091	3.24199	4.30532	6.39155	7.03465	9.18125	5.90536	9.83191	5.91316	10.4868	4.66008	5.03079	5.85551	8.51505	6.38023	4.87633	5.48771
SM(d33:2)		687.544	9.5652	0.249217	0.0426032	0.239529	0.0645436	0.474309	0.110133	0.181918	0.375273	0.360826	0.0456697	-1.20479335179004	Positive_normalized on SMd	C38H75O6P1N2	687.5435516521	M688T574	687.544	687.545	9.5471	9.5931	4.85593e+06	http://metlin.scripps.edu/metabo_list.php?mass_min=686.53505&mass_max=686.53917	0.973589	1.25633	2.79419	1.75412	2.604	0.762508	1.55558	1.9284	2.4496	1.30292	5.45869	3.78958	4.28571	3.76223	3.656	4.86955	4.32049	5.17293	3.16517	1.97682	3.09027	4.8658	2.38253	2.1596	3.37745
SM(t32:2)		689.523	9.7459	0.279682	0.229881	0.188653	0.557099	0.519116	0.369786	0.284533	0.999582	0.222654	0.744624	-0.0344903741650325	Positive_normalized on SMd	C37H73O7P1N2	689.5228162181	M690T585_1	689.522	689.523	9.6367	9.7837	549553	http://metlin.scripps.edu/metabo_list.php?mass_min=688.5135&mass_max=688.51764	0.000350285	0.000310687	0.162645	0.133933	0.303414	0.000327856	0.296657	0.0510686	0.276318	0.145722	0.556418	0.514255	0.451597	0.388336	0.286962	0.672693	0.696134	0.605268	0.292827	0.183696	0.283173	0.263459	0.175135	0.259548	0.201753
SM(d33:1)		689.56	9.5724	0.186685	0.175249	0.173317	0.304597	0.30755	0.656379	0.145663	0.0230689	0.290215	0.131696	-0.490579922829351	Positive_normalized on SMd	C38H77O6P1N2	689.5592017161	M690T574	689.559	689.56	9.5645	9.6113	2.01538e+08	http://metlin.scripps.edu/metabo_list.php?mass_min=688.55019&mass_max=688.55433	51.6248	61.0349	100.01	65.9707	86.0135	35.2771	55.1272	114.046	89.5259	56.6168	145.657	141.982	146.374	157.339	146.103	173.373	142.154	184.811	114.899	68.7511	97.4303	148.107	98.9816	102.196	107.363
SM(t32:1)		691.538	9.7622	0.184007	0.404089	0.150038	0.767683	0.231392	1	0.101303	9.55464e-05	0.244205	0.508102	0.168149865296255	Positive_normalized on SMd	C37H75O7P1N2	691.5384662821	M692T586	691.538	691.539	9.7417	9.8118	2.5752e+06	http://metlin.scripps.edu/metabo_list.php?mass_min=690.529&mass_max=690.53315	0.334801	0.523352	0.931684	0.626195	0.926407	0.278666	0.630366	1.09892	1.16393	0.687932	1.70259	1.4565	1.65263	1.70503	1.17345	2.17615	1.48602	1.92886	1.06613	0.742067	0.901817	1.74504	1.03595	0.934335	1.06046
SM(d33:0)		691.575	9.459	0.123584	0.985178	0.104438	1	0.180623	0.96748	0.119383	0.0237458	0.197059	0.909133	-0.546896549392609	Positive_normalized on SMd	C38H79O6P1N2	691.5748517801	M692T568	691.575	691.576	9.4401	9.5016	2.18465e+06	http://metlin.scripps.edu/metabo_list.php?mass_min=690.56588&mass_max=690.57003	0.548772	0.750149	0.622943	0.559712	0.820111	1.87983	0.6475	1.27642	0.912807	0.482686	0.771746	1.45554	1.36458	1.38739	1.14486	1.66139	1.01078	1.97892	1.02846	0.888605	0.992322	2.12908	1.00761	0.766189	0.886665
SM(t32:0)		693.554	9.6892	0.168035	0.965489	0.13111	0.999793	0.157961	0.973501	0.0823327	0.0210449	0.468025	0.721489	-0.0917792835895017	Positive_normalized on SMd	C37H77O7P1N2	693.5541163461	M694T581	693.554	693.555	9.6705	9.7084	282387	http://metlin.scripps.edu/metabo_list.php?mass_min=692.54482&mass_max=692.54898	0.000438754	0.0661665	0.0982719	0.000471155	0.000363989	0.170019	0.000410555	0.000458151	0.114315	0.000317976	0.163244	0.188011	0.212399	0.193146	0.0837785	0.00132721	0.000581568	0.236047	0.100636	0.0544297	0.15623	0.123482	0.000750973	0.113807	0.0962122
SM(d34:3)		699.544	9.5295	0.20379	0.0762447	0.258951	0.0300364	0.3765	0.237414	0.182472	0.329716	0.286875	0.0907399	-0.426489386351766	Positive_normalized on SMd	C39H75O6P1N2	699.5435516521	M700T572	699.543	699.544	9.5116	9.5652	2.60605e+06	http://metlin.scripps.edu/metabo_list.php?mass_min=698.53448&mass_max=698.53868	0.453774	0.496846	1.77149	1.002	1.77011	0.487498	1.31047	0.908273	1.39674	0.88466	2.61185	1.89591	2.22071	1.67036	1.39471	1.81579	1.90014	1.80683	1.04293	1.05472	1.55585	2.50255	1.32339	1.46064	1.59048
SM(t33:3)		701.523	9.7085	0.21551	0.999964	0.0563263	0.998071	0.94823	0.999518	26.9123	0.996774	0.0494859	0.855956	-0.147938025040396	Positive_normalized on SMd	C38H73O7P1N2	701.5228162181	M702T583	701.522	701.524	9.6889	9.7288	119354	http://metlin.scripps.edu/metabo_list.php?mass_min=700.51354&mass_max=700.51775	0.000302168	0.000443164	0.000496104	0.000342059	0.103268	0.000427797	0.122978	0.000426045	0.000396423	0.000396901	0.109487	0.000652477	0.198736	0.0459498	0.0927319	0.000969672	0.270788	0.188843	0.0439748	0.00036257	0.00044684	0.000386578	0.00055803	0.000431825	0.000537053
SM(d34:2)		701.56	9.5473	0.192625	0.0157218	0.200293	0.0178699	0.336375	0.164385	0.174717	0.0539147	0.272604	0.0198614	-0.681744176089212	Positive_normalized on SMd	C39H77O6P1N2	701.5592017161	M702T573_1	701.559	701.56	9.5294	9.5749	5.26363e+08	http://metlin.scripps.edu/metabo_list.php?mass_min=700.5503&mass_max=700.55451	136.073	173.699	259.608	218.062	228.919	62.3344	226.633	171.813	283.639	220.603	435.597	391.403	347.349	322.747	314.06	451.364	331.584	319.31	269.78	239.531	288.563	339.538	281.048	282.338	298.435
SM(t33:2)		703.538	9.726	0.153076	0.999867	0.0713883	0.998332	0.377797	0.999637	0.631138	0.993904	0.0854041	0.983655	0.00892929143741302	Positive_normalized on SMd	C38H75O7P1N2	703.5384662821	M704T584	703.538	703.539	9.6904	9.7638	732496	http://metlin.scripps.edu/metabo_list.php?mass_min=702.52908&mass_max=702.5333	0.000433944	0.000337128	0.262836	0.000446072	0.000414823	0.000466118	0.488569	0.000405318	0.000379272	0.0495339	0.527294	0.223396	0.648404	0.290102	0.64489	0.0013502	1.01072	0.855703	0.248006	0.057917	0.338817	0.0928959	0.000595741	0.0674829	0.0680539
SM(d34:1)		703.575	9.5473	0.141836	0.258934	0.140326	0.402492	0.226199	1	0.143295	0.000365429	0.208056	0.226764	-0.43807691428251	Positive_normalized on SMd	C39H79O6P1N2	703.5748517801	M704T573_1	703.575	703.575	9.5294	9.5749	4.38414e+09	http://metlin.scripps.edu/metabo_list.php?mass_min=702.56577&mass_max=702.56999	1408.06	1669.41	1909.26	1640.33	1535.12	1038.31	1650.42	1822.23	1969.21	1909.26	2426.39	2691.89	2357.9	2578.58	2517.3	3351.07	2214.29	2486.9	2019.94	1729.6	1942.78	2211.84	2291.7	2290.31	1922.71
SM(t33:1)		705.554	9.7279	0.170404	0.511922	0.135188	0.930364	0.236795	0.999997	0.0988328	6.35847e-05	0.236122	0.569465	-0.118564824517233	Positive_normalized on SMd	C38H77O7P1N2	705.5541163461	M706T584	705.554	705.555	9.6732	9.7755	1.8085e+06	http://metlin.scripps.edu/metabo_list.php?mass_min=704.54481&mass_max=704.54905	0.284067	0.446004	0.6509	0.456007	0.557433	0.219017	0.508247	0.658412	0.857411	0.641829	1.02499	1.0516	1.2852	1.251	1.02973	1.62333	1.0385	1.26658	0.820268	0.58511	0.629822	1.05528	0.61089	0.841542	0.756877
SM(d34:0)		705.591	9.4404	0.106561	0.999989	0.0872409	0.9268	0.151559	0.377863	0.135656	0.0315933	0.15147	0.999996	-0.0682490763095071	Positive_normalized on SMd	C39H81O6P1N2	705.5905018441	M706T566	705.59	705.591	9.4222	9.4687	2.00628e+08	http://metlin.scripps.edu/metabo_list.php?mass_min=704.58116&mass_max=704.58539	60.9363	77.1154	57.34	70.3215	54.7156	82.9195	99.4355	90.2853	74.5713	70.8938	57.7412	115.309	91.823	114.206	82.6966	136.88	76.9727	97.5726	79.2539	65.8951	79.5684	112.253	92.3895	76.2164	67.4653
SM(t33:0)		707.57	9.6548	0.0139801	1	0.00757334	0.999998	0.00291743	0.773212	0.00055694	2.97502e-07	0.0104531	0.999999	0.362381368061572	Positive_normalized on SMd	C38H79O7P1N2	707.5697664101	M708T579	707.569	707.57	9.6364	9.6731	50105.9	http://metlin.scripps.edu/metabo_list.php?mass_min=706.56012&mass_max=706.56436	0.000484643	0.000348314	0.000465632	0.000396994	0.000434009	0.000482981	0.000414276	0.000450952	0.000327415	0.000534268	0.000346559	0.000664695	0.000410355	0.0514135	0.000435151	0.00143385	0.000591136	0.147926	0.000347839	0.000448289	0.000568506	0.0571181	0.000641955	0.000571153	0.000351936
SM(d35:2)		715.575	9.5116	0.191772	0.160074	0.210804	0.134284	0.36021	0.375261	0.171411	0.234767	0.279373	0.158903	-0.235083582980221	Positive_normalized on SMd	C40H79O6P1N2	715.5748517801	M716T571	715.575	715.575	9.4765	9.5382	1.20276e+07	http://metlin.scripps.edu/metabo_list.php?mass_min=714.5656&mass_max=714.56989	4.1992	3.26745	7.16405	3.84225	6.8555	2.04466	3.82478	5.16806	6.51621	5.02675	10.265	9.18424	10.076	8.30009	7.86786	11.0583	8.60426	13.1511	6.60387	5.77431	6.80746	8.52168	6.48144	6.27362	8.15937
SM(t34:2)		717.554	9.708	0.151272	0.756905	0.115464	0.999944	0.237061	0.999999	0.105154	0.00161006	0.163135	0.999148	0.0367165339466089	Positive_normalized on SMd	C39H77O7P1N2	717.5541163461	M718T582	717.554	717.554	9.5118	9.7391	7.85213e+06	http://metlin.scripps.edu/metabo_list.php?mass_min=716.54466&mass_max=716.54897	1.60203	1.8729	3.19316	1.81154	3.06562	0.529253	3.76577	1.80918	3.12266	2.47035	4.6699	3.76719	4.84196	3.89975	3.85945	5.23049	4.56373	4.26363	3.6267	2.10895	2.99911	3.35302	2.51685	2.77465	2.52636
SM(d35:1)		717.59	9.5294	0.168853	0.288973	0.176919	0.296731	0.289182	0.806814	0.158068	0.0956375	0.239819	0.31221	0.364893486377832	Positive_normalized on SMd	C40H81O6P1N2	717.5905018441	M718T572	717.59	717.59	9.5116	9.5565	8.99797e+07	http://metlin.scripps.edu/metabo_list.php?mass_min=716.58082&mass_max=716.58512	35.748	32.8959	49.4378	29.2886	37.0774	20.2731	23.1834	50.0017	42.083	35.9259	61.3941	64.3515	67.5779	63.9425	63.1446	83.4537	60.5189	97.2289	48.1751	36.7297	42.6251	61.7564	50.3274	46.7135	55.5648
SM(t34:1)		719.569	9.7082	0.127273	0.971249	0.0966402	0.99996	0.162935	0.777837	0.0785903	2.52209e-07	0.181367	0.975498	0.370235260672841	Positive_normalized on SMd	C39H79O7P1N2	719.5697664101	M720T582	719.569	719.57	9.6884	9.7391	3.16142e+07	http://metlin.scripps.edu/metabo_list.php?mass_min=718.56007&mass_max=718.56439	7.12275	10.4547	10.1481	7.76434	8.3714	4.75658	10.2577	9.97013	12.461	12.3265	13.4087	14.9084	15.5259	15.2473	13.7424	17.4475	11.1041	14.2473	12.4983	9.49844	9.85723	13.9828	11.3053	12.0823	10.4677
SM(d35:0)		719.606	9.4225	0.0920257	0.999995	0.0828637	0.966216	0.141799	0.583568	0.104918	0.0185969	0.109633	0.944225	-0.289174709662137	Positive_normalized on SMd	C40H83O6P1N2	719.6061519081	M720T565_1	719.606	719.607	9.4044	9.4512	3.20085e+06	http://metlin.scripps.edu/metabo_list.php?mass_min=718.59693&mass_max=718.60125	0.93827	1.4254	0.706441	0.806188	0.858055	1.3528	1.12614	1.51935	1.54046	1.06226	0.927545	1.48566	1.86146	2.17284	1.41234	2.39771	1.4994	2.85316	1.49829	1.58824	1.22413	3.1931	1.76636	1.20369	1.72643
SM(t34:0)		721.585	9.6365	0.134413	0.907422	0.11844	0.999561	0.177543	0.932227	0.0840639	5.34726e-06	0.213534	0.778666	0.23070602075494	Positive_normalized on SMd	C39H81O7P1N2	721.5854164741	M722T578	721.585	721.585	9.6168	9.6843	1.04779e+07	http://metlin.scripps.edu/metabo_list.php?mass_min=720.57581&mass_max=720.58014	2.76946	2.76134	3.77558	2.83413	2.20125	2.04096	3.14771	4.04204	3.96353	2.60286	5.08312	5.17251	5.2063	6.31749	3.99962	8.73611	3.41682	6.19401	4.20651	3.03583	5.04331	5.46048	4.32289	4.70193	3.00452
SM(d36:4)		725.56	9.4404	0.204995	0.854589	0.192573	0.911643	0.235224	1	0.0955207	0.0572043	0.299607	0.853459	-0.493803812535116	Positive_normalized on SMd	C41H77O6P1N2	725.5592017161	M726T566	725.559	725.56	9.4052	9.4676	867360	http://metlin.scripps.edu/metabo_list.php?mass_min=724.55011&mass_max=724.55447	0.316122	0.000407448	0.000489878	0.353059	0.27131	0.000314406	0.000452547	0.494806	0.624446	0.521431	0.525122	0.65164	0.000509715	0.814878	0.75978	0.00104124	0.441829	0.684429	0.370843	0.701788	1.213	0.787948	0.444402	0.717665	0.740771
SM(d36:3)		727.575	9.46	0.159856	0.377935	0.197225	0.201569	0.29972	0.743266	0.16234	0.14535	0.209959	0.538458	-0.121251991882035	Positive_normalized on SMd	C41H79O6P1N2	727.5748517801	M728T568	727.574	727.576	9.3346	9.4941	2.47911e+07	http://metlin.scripps.edu/metabo_list.php?mass_min=726.56548&mass_max=726.56985	6.72256	6.01546	15.9625	7.22535	15.0685	5.05605	13.2544	8.55506	11.4377	10.6233	18.1072	17.3352	13.7612	15.0362	14.2349	16.2947	14.1966	19.2706	11.2876	11.0472	13.2851	12.0612	10.8699	11.7508	13.7286
SM(d36:2)		729.591	9.4934	0.168658	0.164768	0.187087	0.123404	0.298221	0.60302	0.162109	0.0558908	0.213925	0.33549	-0.0660040116776512	Positive_normalized on SMd	C41H81O6P1N2	729.5905018441	M730T570	729.59	729.591	9.4758	9.52	3.62966e+08	http://metlin.scripps.edu/metabo_list.php?mass_min=728.58108&mass_max=728.58546	94.632	136.551	202.225	130.71	169.026	59.3766	139.946	102.957	171.501	177.412	273.35	253.623	218.471	179.775	202.559	281.058	223.634	292.633	177.185	183.238	189.267	184.49	204.956	173.467	248.967
SM(t35:2)		731.57	9.6723	0.43231	0.98561	0.0699423	0.999298	0.404626	0.999818	0.0882161	0.611786	0.12808	1	0.309485315580308	Positive_normalized on SMd	C40H79O7P1N2	731.5697664101	M732T580	731.569	731.57	9.6369	9.6924	121159	http://metlin.scripps.edu/metabo_list.php?mass_min=730.56007&mass_max=730.56446	0.000364767	0.000452701	0.0869586	0.000400332	0.000404989	0.000392269	0.000545185	0.000297738	0.000525716	0.000470916	0.133166	0.00053881	0.000427489	0.000556195	0.000538712	0.0013337	0.107534	0.244601	0.00042356	0.000414952	0.000566623	0.107998	0.000443493	0.000410706	0.000327169
SM(d36:1)		731.606	9.494	0.132913	0.665934	0.138051	0.701576	0.212924	0.999997	0.132321	0.0017103	0.16676	0.960624	0.371659121892834	Positive_normalized on SMd	C41H83O6P1N2	731.6061519081	M732T570_1	731.606	731.606	9.4935	9.5382	8.17181e+08	http://metlin.scripps.edu/metabo_list.php?mass_min=730.59641&mass_max=730.6008	209.13	327.055	413.096	282.544	311.249	183.151	249.905	308.549	345.528	358.727	472.929	449.411	445.681	412.934	479.003	589.287	468.116	646.789	363.787	383.345	384.626	438.768	464.88	371.218	503.428
SM(t35:1)		733.585	9.6729	0.190054	0.30521	0.18109	0.41543	0.273141	0.96287	0.108241	0.000187343	0.284232	0.280713	-0.0593331042183226	Positive_normalized on SMd	C40H81O7P1N2	733.5854164741	M734T580	733.585	733.586	9.6535	9.7134	996642	http://metlin.scripps.edu/metabo_list.php?mass_min=732.57599&mass_max=732.58039	0.209164	0.308707	0.407473	0.260902	0.399487	0.0861525	0.302671	0.348723	0.48489	0.542633	0.655702	0.708843	0.580838	0.483972	0.558763	0.786829	0.579069	0.801158	0.430821	0.368225	0.302957	0.673986	0.421514	0.499863	0.467071
SM(d36:0)		733.622	9.387	0.0520547	0.935421	0.050865	0.878283	0.0865187	0.654957	0.0931356	0.603712	0.0412383	0.232865	-0.324455869943089	Positive_normalized on SMd	C41H85O6P1N2	733.6218019721	M734T563	733.622	733.622	9.3689	9.4284	4.10122e+07	http://metlin.scripps.edu/metabo_list.php?mass_min=732.61256&mass_max=732.61696	17.2039	26.7816	9.79979	8.00345	7.30469	23.6396	14.0195	18.013	10.6301	9.57937	6.26233	11.9902	14.3019	13.3174	10.5432	19.7488	14.331	22.7121	10.4262	22.472	10.9514	29.98	23.3489	8.36348	19.4847
SM(t36:3)		743.569	9.6186	0.00031902	0.999962	8.19535e-05	0.743224	0.00111732	1	0.00132415	1	0.000237536	0.993958	0.681052569480523	Positive_normalized on SMd	C41H79O7P1N2	743.5697664101	M744T577	743.568	743.57	9.476	9.6548	514435	http://metlin.scripps.edu/metabo_list.php?mass_min=742.55975&mass_max=742.56421	0.096508	0.000551102	0.419767	0.000305874	0.363361	0.000420944	0.356515	0.264189	0.000318328	0.000409072	0.000519754	0.000498878	0.198194	0.144239	0.428728	0.000831992	0.000486825	0.378082	0.378295	0.000529301	0.328501	0.000451692	0.000594465	0.000338463	0.000311758
SM(d37:2)		743.606	9.4598	0.193817	0.124887	0.210418	0.109096	0.374314	0.283846	0.203962	0.789957	0.279312	0.130437	-0.131913782380306	Positive_normalized on SMd	C42H83O6P1N2	743.6061519081	M744T568_1	743.606	743.606	9.4577	9.5016	1.07309e+07	http://metlin.scripps.edu/metabo_list.php?mass_min=742.59674&mass_max=742.6012	3.35049	3.57415	7.9528	4.02753	6.62484	1.78021	4.02394	3.92467	4.84223	3.41146	8.2041	9.75783	8.22213	7.60224	8.26693	9.14267	7.84951	12.57	6.28116	4.12503	5.41291	6.2214	4.96428	4.85506	7.08618
SM(t36:2)		745.585	9.653	0.152328	0.905741	0.117848	0.999975	0.4139	0.770023	0.174473	0.821432	0.14042	1	-0.00472903557137281	Positive_normalized on SMd	C41H81O7P1N2	745.5854164741	M746T579	745.585	745.586	9.6177	9.6911	2.39858e+06	http://metlin.scripps.edu/metabo_list.php?mass_min=744.57591&mass_max=744.58039	0.442957	0.700877	1.1423	0.502914	1.31612	0.000451259	1.22915	0.47607	0.595603	0.536858	1.97909	1.00793	1.67273	0.000443626	1.13538	1.45144	1.9142	2.07843	1.17622	0.512641	1.06289	0.94914	0.489289	0.000352113	0.847415
SM(d37:1)		745.622	9.4761	0.156899	0.522952	0.142647	0.788709	0.270788	0.9659	0.146842	0.0769106	0.216575	0.596541	-0.0375899684925985	Positive_normalized on SMd	C42H85O6P1N2	745.6218019721	M746T569	745.622	745.622	9.458	9.52	5.53169e+07	http://metlin.scripps.edu/metabo_list.php?mass_min=744.61231&mass_max=744.61679	13.6257	17.6639	33.1637	18.9489	25.1817	7.8292	13.2275	29.5639	21.7488	14.3138	36.9102	32.5967	41.3076	35.1925	40.0995	42.2676	34.7081	63.0743	28.7203	21.0487	26.7849	39.0854	28.5498	22.583	37.51
SM(t36:1)		747.601	9.6542	0.129241	0.939363	0.126013	0.990034	0.196424	0.998601	0.0912374	1.48983e-05	0.179481	0.967556	0.115754382663579	Positive_normalized on SMd	C41H83O7P1N2	747.6010665381	M748T579	747.6	747.602	9.387	9.6843	3.87988e+06	http://metlin.scripps.edu/metabo_list.php?mass_min=746.59146&mass_max=746.59595	0.967155	1.42588	1.62491	1.11035	1.09722	0.490634	1.26881	1.1706	1.41937	1.23451	2.23505	1.7596	2.09282	1.54942	1.52008	2.62884	1.50334	2.62241	1.65988	1.20264	1.36317	2.7099	1.67781	1.33665	2.25312
SM(d37:0)		747.638	9.369	8.22339e-05	0.452536	6.13088e-05	0.171729	0.00012039	0.157795	8.67282e-05	0.0107638	6.82065e-05	0.0747217	-0.104280356492781	Positive_normalized on SMd	C42H87O6P1N2	747.6374520361	M748T562	747.637	747.638	9.35	9.3919	1.63178e+06	http://metlin.scripps.edu/metabo_list.php?mass_min=746.62801&mass_max=746.63249	0.49752	0.953505	0.0005459	0.400647	0.000481879	0.654574	0.377787	1.01744	0.403719	0.000325957	0.000455302	0.00058084	0.93734	0.866679	0.675172	0.695774	0.543575	1.58108	0.687629	1.09352	0.526335	2.06307	1.08148	0.392975	1.35091
SM(t36:0)		749.617	9.5831	0.11087	0.999988	0.101242	1	0.149947	0.740513	0.0830428	0.000416293	0.109124	0.946529	-0.0578934527431896	Positive_normalized on SMd	C41H85O7P1N2	749.6167166021	M750T575	749.616	749.617	9.5651	9.6189	1.1352e+06	http://metlin.scripps.edu/metabo_list.php?mass_min=748.60724&mass_max=748.61174	0.000289363	0.348605	0.348267	0.390621	0.35075	0.196525	0.374374	0.545225	0.329433	0.266376	0.538509	0.395536	0.63823	0.544948	0.375094	1.0669	0.43241	0.928884	0.603042	0.498627	0.375041	0.790299	0.575521	0.565809	0.525645
SM(d38:4)		753.591	9.4151	0.0971676	1	0.120812	1	0.143441	0.965491	0.09755	0.275971	0.114787	0.999869	-0.156790590713972	Positive_normalized on SMd	C43H81O6P1N2	753.5905018441	M754T565	753.59	753.591	9.4044	9.4468	1.27564e+06	http://metlin.scripps.edu/metabo_list.php?mass_min=752.58108&mass_max=752.58561	0.00052556	0.477949	1.34572	0.556121	0.000516892	0.517445	0.000341579	0.000423894	0.940049	1.1378	0.688704	0.535968	0.958088	0.664635	0.576696	0.00114901	0.737982	0.691147	0.000413366	1.42716	0.782961	0.877957	0.000577928	0.537827	0.914584
SM(d38:3)		755.606	9.4404	0.119596	0.988683	0.152931	0.772332	0.241587	0.999973	0.167115	0.432422	0.154105	0.999985	-0.394506978664082	Positive_normalized on SMd	C43H83O6P1N2	755.6061519081	M756T566	755.606	755.607	9.4222	9.4687	1.27331e+07	http://metlin.scripps.edu/metabo_list.php?mass_min=754.5969&mass_max=754.60144	2.46179	4.22342	16.3595	5.09538	8.88058	4.50356	7.27868	3.55112	4.56137	4.3411	7.9581	7.13015	7.04765	6.9172	7.7596	7.41453	8.12637	8.9455	4.92936	6.79926	5.03196	5.74504	4.97679	5.09065	7.24647
SM(d38:2)		757.622	9.4409	0.158764	0.138028	0.183106	0.071245	0.31484	0.349915	0.178027	0.124207	0.215906	0.209763	-0.182185754995286	Positive_normalized on SMd	C43H85O6P1N2	757.6218019721	M758T566	757.622	757.622	9.4395	9.4687	2.27306e+08	http://metlin.scripps.edu/metabo_list.php?mass_min=756.61239&mass_max=756.61694	58.6045	89.5484	169.238	114.32	131.329	38.0396	108.369	62.5524	117.618	99.0188	156.297	163.61	137.418	123.294	152.212	184.038	132.094	142.115	124.528	101.902	116.648	116.789	119.944	107.05	141.737
SM(d38:1)		759.637	9.4581	0.138922	0.59623	0.131811	0.842487	0.225174	1	0.123368	0.000466398	0.189273	0.722043	0.0948295792204361	Positive_normalized on SMd	C43H87O6P1N2	759.6374520361	M760T567	759.637	759.638	9.4401	9.4835	6.50694e+08	http://metlin.scripps.edu/metabo_list.php?mass_min=758.62783&mass_max=758.63238	150.032	217.225	372.023	265.167	258.112	80.9789	182.801	295.283	296.061	204.929	382.256	330.26	363.344	406.888	448.473	488.239	379.25	401.039	314.196	278.482	336.174	430.983	356.918	322.605	382.76
SM(t37:1)		761.617	9.6363	0.313476	0.59499	0.193627	0.878371	0.551798	0.74476	0.0697475	0.00027303	0.277536	0.855748	0.100578280925524	Positive_normalized on SMd	C42H85O7P1N2	761.6167166021	M762T578	761.616	761.617	9.6009	9.6546	243487	http://metlin.scripps.edu/metabo_list.php?mass_min=760.60708&mass_max=760.61165	0.000529355	0.000423949	0.162422	0.000451594	0.149874	0.000464767	0.000458681	0.000444298	0.0983719	0.125799	0.220836	0.109488	0.254981	0.000404856	0.000437629	0.170729	0.000509873	0.331025	0.152262	0.163393	0.0854498	0.235378	0.000636913	0.0824617	0.146406
SM(d38:0)		761.653	9.335	0.0558149	0.908219	0.0422559	0.451481	0.0752059	0.260324	0.0494322	0.00249513	0.0441115	0.141662	-0.325476124711355	Positive_normalized on SMd	C43H89O6P1N2	761.6531021001	M762T560	761.653	761.654	9.3153	9.3735	1.90791e+07	http://metlin.scripps.edu/metabo_list.php?mass_min=760.64379&mass_max=760.64836	4.53928	9.44978	4.63044	5.14267	3.28755	5.55755	6.28745	8.95812	7.39896	3.39322	3.05682	4.60601	7.47281	9.05895	6.31833	7.95358	5.2897	9.47908	5.64713	9.62384	5.8256	23.0334	12.6177	5.04347	10.4115
SM(d39:2)		771.638	9.4228	0.162039	0.243636	0.168276	0.262912	0.362027	0.278547	0.202794	0.726957	0.265008	0.130987	-0.541658390185554	Positive_normalized on SMd	C44H87O6P1N2	771.6374520361	M772T565	771.638	771.638	9.4052	9.4512	3.02997e+07	http://metlin.scripps.edu/metabo_list.php?mass_min=770.62828&mass_max=770.63291	8.16961	8.96011	27.2332	13.7905	21.2431	5.75309	10.9313	14.0241	12.5977	7.92968	23.5272	20.0658	24.5743	18.8333	21.6176	24.3603	18.7984	26.9298	16.3328	10.1843	15.0651	19.3738	11.9691	11.0518	18.6285
SM(t38:2)		773.617	9.6007	0.161545	0.93876	0.129018	0.999503	0.543016	0.73799	0.349993	0.991779	0.13658	1	0.267060025538572	Positive_normalized on SMd	C43H85O7P1N2	773.6167166021	M774T576	773.616	773.617	9.3156	9.6365	1.13963e+06	http://metlin.scripps.edu/metabo_list.php?mass_min=772.60691&mass_max=772.61156	0.245397	0.000440323	0.730492	0.152739	0.967128	0.000334437	0.791176	0.000303285	0.17412	0.000353352	0.918465	0.596591	0.776946	0.339262	0.678677	0.0011757	0.68675	0.828953	0.85161	0.000333515	0.602691	0.447692	0.000672554	0.000408263	0.355502
SM(d39:1)		773.653	9.4383	0.151939	0.587919	0.129817	0.945815	0.279379	0.937899	0.146993	0.0837108	0.249925	0.401463	-0.217022202282601	Positive_normalized on SMd	C44H89O6P1N2	773.6531021001	M774T566	773.653	773.653	9.4222	9.4651	1.91206e+08	http://metlin.scripps.edu/metabo_list.php?mass_min=772.64367&mass_max=772.64831	54.066	60.0543	105.266	70.4664	87.621	15.275	38.8297	135	83.8529	40.5673	128.405	98.9488	130.73	139.995	137.883	159.499	126.293	156.311	92.2504	68.3035	104.703	158.514	91.8002	86.8697	114.869
SM(t38:1)		775.632	9.6011	0.110076	0.999991	0.0848643	0.982031	0.177089	0.981139	0.0869	0.000635723	0.173103	0.998172	0.201984995379165	Positive_normalized on SMd	C43H87O7P1N2	775.6323666661	M776T576	775.632	775.633	9.5826	9.6541	2.22171e+06	http://metlin.scripps.edu/metabo_list.php?mass_min=774.62261&mass_max=774.62726	0.475177	0.807114	1.05632	0.789883	0.613738	0.282567	0.599025	0.789058	0.788637	0.591808	1.17608	0.724606	1.18393	0.000404447	0.914049	1.16321	0.639298	1.18015	1.04793	0.496878	0.979967	1.79136	0.783366	0.630628	0.984068
SM(d39:0)		775.669	9.3157	0.0651986	0.971375	0.0504998	0.596407	0.0924495	0.409223	0.0422276	4.15981e-06	0.0745379	0.74656	-0.590246672549104	Positive_normalized on SMd	C44H91O6P1N2	775.6687521641	M776T559_2	775.669	775.67	9.2922	9.3419	4.78595e+06	http://metlin.scripps.edu/metabo_list.php?mass_min=774.65961&mass_max=774.66426	1.29089	2.4619	1.11643	1.10299	1.06673	0.908894	1.30969	3.57113	1.95105	0.561965	0.917281	1.34025	2.9136	3.02627	1.9273	2.18192	1.76675	3.42765	1.62354	1.85164	2.00838	8.70898	2.56187	1.37596	3.05094
SM(d40:6)		777.591	9.3514	0.00226343	0.999999	0.00056047	0.945969	0.00058581	0.533848	0.000537222	0.35935	0.000546142	0.804446	0.00237155672484969	Positive_normalized on SMd	C45H81O6P1N2	777.5905018441	M778T561	777.589	777.591	9.3157	9.4405	198897	http://metlin.scripps.edu/metabo_list.php?mass_min=776.58089&mass_max=776.58556	0.000516562	0.000474087	0.000466917	0.251315	0.000374117	0.00037862	0.000529651	0.000415557	0.000468109	0.000479704	0.000540642	0.000686539	0.219367	0.000551834	0.000377276	0.00100461	0.000499667	0.000487784	0.000347494	0.000435494	0.000386143	0.456691	0.000535642	0.000396808	0.367881
SM(t38:0)		777.648	9.5295	0.157083	0.917061	0.143085	0.984734	0.185525	0.99856	0.101309	0.0285149	0.199546	0.978738	0.368714500450705	Positive_normalized on SMd	C43H89O7P1N2	777.6480167301	M778T572	777.647	777.648	9.4939	9.5749	725999	http://metlin.scripps.edu/metabo_list.php?mass_min=776.63813&mass_max=776.64279	0.159954	0.258273	0.000407806	0.352995	0.000511264	0.164528	0.000341576	0.327243	0.344208	0.000467812	0.382188	0.393368	0.328636	0.678393	0.549332	0.541556	0.184057	0.436236	0.363376	0.185194	0.212691	0.326535	0.515628	0.313443	0.000402392
SM(d40:5)		779.606	9.3512	0.000848894	0.999999	0.000239294	0.963209	0.000223851	0.502715	0.000136641	0.0668604	0.000608974	0.999575	-0.356708190948876	Positive_normalized on SMd	C45H83O6P1N2	779.6061519081	M780T561	779.606	779.607	9.2979	9.3691	421969	http://metlin.scripps.edu/metabo_list.php?mass_min=778.59681&mass_max=778.60149	0.000381568	0.000397171	0.485083	0.000491886	0.000334241	0.000512633	0.000379818	0.00031165	0.000468812	0.000398107	0.000458876	0.000578497	0.000354222	0.000646401	0.000493049	0.000953792	0.000425299	0.000555307	0.000520658	0.000415156	0.474624	0.000488178	0.000668794	0.526303	0.00031587
SM(d40:4)		781.622	9.3904	0.10209	1	0.14241	0.958638	0.19526	0.999629	0.143731	0.291776	0.165115	0.999599	0.0664926436938392	Positive_normalized on SMd	C45H85O6P1N2	781.6218019721	M782T563	781.621	781.622	9.3799	9.4247	8.26996e+06	http://metlin.scripps.edu/metabo_list.php?mass_min=780.61213&mass_max=780.61682	1.68642	3.86889	9.45925	3.30837	3.41591	5.20197	3.0932	0.00029351	3.99824	6.48656	3.96646	4.93731	4.57655	4.2127	3.49119	5.30134	3.72645	4.54524	3.03082	6.768	2.97623	5.02962	5.07623	4.26641	5.57475
SM(d40:3)		783.638	9.405	0.1206	0.945488	0.15288	0.583091	0.239022	0.999932	0.175927	0.366938	0.17307	0.944766	-0.533363864872428	Positive_normalized on SMd	C45H87O6P1N2	783.6374520361	M784T564	783.638	783.638	9.3875	9.4338	6.16271e+07	http://metlin.scripps.edu/metabo_list.php?mass_min=782.62825&mass_max=782.63295	13.867	21.807	69.4061	29.3211	39.9719	32.2987	30.1845	21.6351	22.8163	22.8039	36.825	36.9868	42.4177	35.5889	35.7253	42.4022	39.125	38.7861	22.6209	32.7055	24.7804	31.2716	28.024	26.364	41.0361
SM(d40:2)		785.653	9.4047	0.157824	0.100145	0.178871	0.0539257	0.289553	0.488251	0.172892	0.0481642	0.23138	0.088653	-0.493729228582737	Positive_normalized on SMd	C45H89O6P1N2	785.6531021001	M786T564_1	785.653	785.654	9.3865	9.4338	7.76704e+08	http://metlin.scripps.edu/metabo_list.php?mass_min=784.64386&mass_max=784.64858	231.332	283.745	529.404	383.934	386.007	134.355	284.621	293.429	411.995	310.643	545.958	502.261	506.062	499.818	569.154	709.695	462.694	449.597	405.505	358.657	412.446	479.75	435.691	417.374	501.486
SM(d40:1)		787.669	9.4075	0.132977	0.613039	0.135333	0.705907	0.224629	1	0.128221	0.000287335	0.182275	0.739446	0.167791472824114	Positive_normalized on SMd	C45H91O6P1N2	787.6687521641	M788T564_1	787.668	787.669	9.404	9.4468	1.10263e+09	http://metlin.scripps.edu/metabo_list.php?mass_min=786.65898&mass_max=786.66371	431.98	447.887	619.641	477.337	371.717	144.871	332.861	493.446	561.867	413.713	613.474	575.636	577.295	691.146	689.755	898.9	547.373	558.585	528.224	537.48	587.378	757.252	682.686	593.471	593.227
SM(t39:1)		789.648	9.5831	0.135369	0.930545	0.118942	0.999713	0.264429	0.997447	0.0983511	0.000946162	0.242485	0.680071	-0.0421325695346323	Positive_normalized on SMd	C44H89O7P1N2	789.6480167301	M790T575	789.648	789.649	9.5473	9.6203	1.04786e+06	http://metlin.scripps.edu/metabo_list.php?mass_min=788.63841&mass_max=788.64314	0.399469	0.363047	0.564651	0.261833	0.390693	0.000292781	0.260331	0.510857	0.613733	0.334855	0.722639	0.368118	0.713913	0.665738	0.728785	0.79396	0.424373	0.806531	0.592852	0.352951	0.3994	0.970175	0.373859	0.429186	0.466335
SM(d40:0)		789.684	9.2977	0.0478295	0.785269	0.0466141	0.680399	0.0660752	0.186823	0.0279324	1.36763e-08	0.0512558	0.384951	-0.0351683532611073	Positive_normalized on SMd	C45H93O6P1N2	789.6844022281	M790T558_2	789.684	789.685	9.2796	9.3291	3.86253e+07	http://metlin.scripps.edu/metabo_list.php?mass_min=788.67478&mass_max=788.67952	22.2122	24.4853	10.8095	12.5044	5.66023	8.2063	14.0451	26.6193	17.9532	7.4827	5.73858	8.10451	11.5795	14.4924	10.6539	12.1395	9.53906	11.4885	9.25434	16.4807	12.5107	48.4065	23.3567	8.76718	18.4038
SM(t39:0)		791.663	9.5054	0.00226499	0.999986	0.000810623	0.951175	0.00155111	0.938053	0.000687719	0.271776	0.0045948	1	0.337004350645049	Positive_normalized on SMd	C44H91O7P1N2	791.6636667941	M792T570	791.663	791.664	9.4935	9.5293	125211	http://metlin.scripps.edu/metabo_list.php?mass_min=790.65375&mass_max=790.6585	0.000331763	0.00055095	0.000488834	0.000297697	0.000354853	0.000506928	0.000526726	0.204959	0.000439643	0.000332923	0.000483576	0.000573332	0.000474863	0.000396765	0.000486469	0.000948672	0.000463	0.197986	0.000514795	0.000333792	0.000331173	0.000546324	0.000642267	0.120941	0.000478913
SM(d41:4)		795.638	9.368	0.205376	0.607528	0.216779	0.607394	0.569706	0.50021	0.254054	1	0.32843	0.539079	-1.22915769930695	Positive_normalized on SMd	C46H87O6P1N2	795.6374520361	M796T562	795.637	795.639	9.349	9.3919	846686	http://metlin.scripps.edu/metabo_list.php?mass_min=794.62877&mass_max=794.63354	0.000465476	0.279776	1.34999	0.686622	0.539354	2.00316	0.628107	0.244648	0.000472299	0.37862	1.14884	0.632993	1.10165	0.711344	0.000367498	0.00136912	1.12556	0.696234	0.538815	0.000467365	0.340353	0.594906	0.346696	0.502521	0.000473737
SM(d41:3)		797.654	9.3869	0.152655	0.370437	0.17525	0.249612	0.358403	0.332083	0.228775	0.998216	0.265654	0.157768	-0.711963507116833	Positive_normalized on SMd	C46H89O6P1N2	797.6531021001	M798T563	797.653	797.654	9.3687	9.4101	3.06777e+07	http://metlin.scripps.edu/metabo_list.php?mass_min=796.644&mass_max=796.64878	7.53632	10.422	30.298	16.8718	24.6719	16.007	12.0462	11.9285	12.121	9.57126	23.972	21.6458	24.9214	20.0197	21.2643	26.2018	22.7635	26.4311	14.3974	11.6664	13.1642	19.3084	12.424	13.2244	20.2757
SM(t40:3)		799.632	9.5119	0.0431976	0.994109	0.0251125	0.661329	0.267649	1	242.353	0.999544	0.0297759	0.523963	-0.0166750379104198	Positive_normalized on SMd	C45H87O7P1N2	799.6323666661	M800T571	799.632	799.634	9.3866	9.5839	2.57448e+06	http://metlin.scripps.edu/metabo_list.php?mass_min=798.62271&mass_max=798.6275	0.627146	0.000512222	2.32464	0.000349364	2.83273	0.249947	1.94671	1.10328	0.00032705	0.0857552	0.00048299	0.973935	2.1254	1.19851	1.57076	1.46203	1.60061	2.3821	1.19897	0.000444937	1.19077	0.000494029	0.000670245	0.000508616	0.157303
SM(d41:2)		799.669	9.3868	0.164276	0.074712	0.166279	0.104827	0.340342	0.165561	0.2145	0.785155	0.284529	0.0169369	-0.384954268947064	Positive_normalized on SMd	C46H91O6P1N2	799.6687521641	M800T563	799.669	799.669	9.3687	9.4101	3.34946e+08	http://metlin.scripps.edu/metabo_list.php?mass_min=798.65939&mass_max=798.66419	120.767	127.185	214.666	156.416	197.722	72.1953	109.493	168.659	159.556	107.674	250.31	229.848	239.587	220.884	232.255	311.539	215.741	241.866	164.494	116.837	184.455	210.304	163.244	164.123	200.558
SM(t40:2)		801.648	9.5473	0.14776	0.855387	0.134619	0.977883	0.375329	0.739901	0.210168	0.993827	0.14262	1	-0.153770604305522	Positive_normalized on SMd	C45H89O7P1N2	801.6480167301	M802T573	801.648	801.649	9.4219	9.5811	5.18046e+06	http://metlin.scripps.edu/metabo_list.php?mass_min=800.63846&mass_max=800.64327	1.06315	1.19459	3.39097	1.32377	2.83264	0.000372952	2.41948	1.22908	1.20397	0.822905	4.34687	1.76978	4.07028	2.68595	3.25855	3.18349	3.34814	3.38373	2.39255	0.735187	2.71126	2.89305	0.920233	0.698275	1.82117
SM(d41:1)		801.685	9.3873	0.135758	0.631343	0.127098	0.908358	0.249325	0.99479	0.155731	0.0586951	0.212126	0.456589	-0.23422172046453	Positive_normalized on SMd	C46H93O6P1N2	801.6844022281	M802T563_2	801.684	801.685	9.3699	9.4163	3.94299e+08	http://metlin.scripps.edu/metabo_list.php?mass_min=800.67491&mass_max=800.67972	204.295	180.578	195.619	148.086	159.482	38.5847	108.493	274.899	177.822	104.52	227.402	214.444	222.662	251.063	220.03	317.166	209.643	257.691	171.56	158.617	218.607	291.385	214.086	189.503	207.405
SM(t40:1)		803.664	9.5123	0.12961	0.921788	0.101836	1	0.176049	0.887536	0.114245	0.00329374	0.188844	0.904927	0.0706689904985169	Positive_normalized on SMd	C45H91O7P1N2	803.6636667941	M804T571	803.663	803.664	9.4941	9.5735	8.91736e+06	http://metlin.scripps.edu/metabo_list.php?mass_min=802.65392&mass_max=802.65874	2.34233	2.87639	3.7794	3.05629	2.36814	1.2874	2.32216	3.1889	3.52395	2.52602	4.10694	4.49347	5.12208	4.16986	3.80332	6.05199	2.73933	3.68814	4.2208	2.59323	3.48987	5.04715	3.78125	3.57336	4.22582
SM(d41:0)		803.7	9.2797	0.0497598	0.798392	0.0431697	0.514358	0.0745107	0.275628	0.0304859	2.01243e-08	0.073599	0.851805	-0.0469178767430222	Positive_normalized on SMd	C46H95O6P1N2	803.7000522921	M804T557	803.7	803.7	9.2617	9.3117	1.00336e+07	http://metlin.scripps.edu/metabo_list.php?mass_min=802.69041&mass_max=802.69523	7.20969	8.17724	2.3571	2.37174	2.10495	1.26831	3.32644	11.7989	4.07323	1.13767	1.53843	2.34511	3.05457	3.79409	2.38924	3.2185	2.72121	4.16477	2.20092	3.21759	3.55754	13.9186	4.83341	1.78183	4.94479
SM(t40:0)		805.679	9.4938	0.135297	0.858947	0.133956	0.93958	0.189752	0.986764	0.104708	0.000430371	0.168353	0.99254	-0.227313642155688	Positive_normalized on SMd	C45H93O7P1N2	805.6793168581	M806T570	805.679	805.68	9.4219	9.52	2.92649e+06	http://metlin.scripps.edu/metabo_list.php?mass_min=804.66981&mass_max=804.67464	1.16868	0.866645	1.11258	1.07655	0.766946	0.35035	0.66079	1.27101	1.58495	0.81664	1.11966	1.74293	1.31123	1.91367	1.30895	3.15746	0.821306	1.0441	1.4224	1.06569	1.26321	1.94478	1.74623	1.52525	1.12952
SM(d42:4)		809.653	9.3682	0.13085	0.773813	0.162679	0.435933	0.239296	0.999893	0.171508	0.264631	0.217005	0.480471	-0.133266827070467	Positive_normalized on SMd	C47H89O6P1N2	809.6531021001	M810T562	809.653	809.654	9.3449	9.3919	9.06193e+07	http://metlin.scripps.edu/metabo_list.php?mass_min=808.64351&mass_max=808.64837	28.1035	41.0265	58.6248	62.0891	42.3951	57.3497	33.9513	24.7389	42.1642	52.924	55.9824	59.0089	59.0333	51.4912	42.4733	65.4788	53.2962	42.5182	32.2427	52.3974	34.3522	47.3502	48.1306	44.3267	62.3962
SM(d42:3)		811.669	9.3558	0.148719	0.127408	0.164802	0.080405	0.267156	0.715514	0.189037	0.176268	0.229925	0.0681539	-0.354622374179366	Positive_normalized on SMd	C47H91O6P1N2	811.6687521641	M812T561_1	811.669	811.669	9.3331	9.3919	9.44512e+08	http://metlin.scripps.edu/metabo_list.php?mass_min=810.65933&mass_max=810.6642	241.992	337.083	546.903	518.558	462.862	330.911	457.437	266.997	458.396	532.414	634.378	642.61	582.146	511.301	578.222	791.148	525.625	454.488	429.396	403.057	438.418	447.936	521.779	510.821	598.021
SM(t41:3)		813.648	9.5117	0.0919431	1	0.118325	1	134.551	0.74425	128.658	0.752605	0.076172	0.810977	0.131174780519662	Positive_normalized on SMd	C46H89O7P1N2	813.6480167301	M814T571	813.648	813.648	9.4773	9.5473	550301	http://metlin.scripps.edu/metabo_list.php?mass_min=812.63819&mass_max=812.64307	0.16592	0.000516709	0.938752	0.000421342	1.1035	0.17327	0.515466	0.236421	0.000362293	0.000429764	0.515181	0.000697598	0.829108	0.479945	0.664581	0.00106918	0.521186	1.0991	0.000437848	0.000509387	0.387272	0.000386102	0.000471617	0.000389547	0.00036211
SM(d42:2)		813.684	9.3689	0.123873	0.612311	0.117138	0.963754	0.203225	0.982832	0.155576	0.00390679	0.182642	0.520535	0.162505388657278	Positive_normalized on SMd	C47H93O6P1N2	813.6844022281	M814T562_1	813.684	813.685	9.351	9.399	2.27466e+09	http://metlin.scripps.edu/metabo_list.php?mass_min=812.67455&mass_max=812.67943	646.58	851.647	1143.86	1014.05	864.548	757.09	1001.16	749.014	1036.01	1169.8	1200.53	1248.37	1128.51	1177.41	1281.05	1728.28	1067.04	1006.78	927.448	889.347	1049.13	1052.8	1307.26	1187.01	1193.39
SM(t41:2)		815.664	9.5295	0.137113	0.790083	0.120387	0.996033	0.32901	0.695597	0.197642	0.8426	0.18397	0.903367	-0.236869567548149	Positive_normalized on SMd	C46H91O7P1N2	815.6636667941	M816T572_2	815.664	815.664	9.5115	9.5639	3.40589e+06	http://metlin.scripps.edu/metabo_list.php?mass_min=814.65414&mass_max=814.65903	1.52275	1.12218	1.67647	0.938571	2.14427	0.513486	1.40136	0.857287	1.24438	0.990463	2.40451	1.49916	2.49768	1.4862	2.00379	2.20421	1.85329	2.60891	1.63152	0.73021	1.5495	1.83662	0.932549	1.05428	1.34649
SM(d42:1)		815.699	9.3548	0.114132	0.997525	0.0859894	0.916313	0.189418	0.983311	0.103542	0.0001859	0.155514	0.99993	1.65783010093375	Positive_normalized on SMd	C47H95O6P1N2	815.7000522921	M816T561_1	815.698	815.7	9.2441	9.4064	9.09575e+08	http://metlin.scripps.edu/metabo_list.php?mass_min=814.68898&mass_max=814.69388	419.852	477.495	363.318	375.21	258.334	87.8005	273.373	417.86	440.245	313.349	408.48	377.424	365.914	494.242	473.131	582.525	360.663	329.546	276.388	399.007	445.278	533.512	568.355	454.687	424.904
SM(t41:1)		817.679	9.5118	0.12759	0.83619	0.111545	0.999981	0.231237	1	0.12852	0.00289661	0.20722	0.577117	-0.113910059853623	Positive_normalized on SMd	C46H93O7P1N2	817.6793168581	M818T571	817.679	817.68	9.4788	9.5565	3.56363e+06	http://metlin.scripps.edu/metabo_list.php?mass_min=816.66968&mass_max=816.67458	2.00826	1.80428	1.50565	1.38908	1.26408	0.421684	1.06434	1.45554	1.65268	0.943007	1.77857	1.83219	2.02992	2.40151	1.99348	3.11372	1.33854	2.41604	1.74278	0.888538	1.50301	2.26044	1.63305	1.7312	1.61259
SM(d42:0)		817.715	9.2603	0.0464751	0.929199	0.028615	0.316388	0.0707892	0.562501	0.0273486	7.25559e-05	0.0615096	0.882094	0.381986183143269	Positive_normalized on SMd	C47H97O6P1N2	817.7157023561	M818T556	817.715	817.716	9.2432	9.2817	1.2338e+07	http://metlin.scripps.edu/metabo_list.php?mass_min=816.70567&mass_max=816.71057	7.8925	10.5653	2.14249	4.45724	2.04783	1.34202	3.38468	8.22267	4.82781	1.5873	1.61743	2.32117	2.58793	3.58434	2.99876	2.97644	2.68578	2.27069	2.14363	3.4174	3.39838	11.1965	6.10998	2.12801	4.6273
SM(t41:0)		819.695	9.4601	0.156803	0.703696	0.158138	0.765405	0.273864	0.986534	0.124627	0.0305436	0.256939	0.546764	-0.308746436397136	Positive_normalized on SMd	C46H95O7P1N2	819.6949669221	M820T568	819.695	819.696	9.4403	9.4938	1.15499e+06	http://metlin.scripps.edu/metabo_list.php?mass_min=818.68549&mass_max=818.6904	0.599698	0.47403	0.312236	0.370274	0.269544	0.000372443	0.300256	0.694691	0.597904	0.320295	0.562363	0.78429	0.66423	0.794486	0.496983	1.54033	0.396388	0.740178	0.61017	0.268721	0.628268	0.900563	0.77677	0.505839	0.456951
SM(t42:3)		827.664	9.4762	0.108616	1	0.0763329	0.98341	0.317912	0.997503	0.74973	0.822021	0.100491	0.972003	0.0807019840150171	Positive_normalized on SMd	C47H91O7P1N2	827.6636667941	M828T569	827.663	827.664	9.2979	9.5305	2.418e+07	http://metlin.scripps.edu/metabo_list.php?mass_min=826.65384&mass_max=826.6588	8.05084	3.35499	14.348	2.6715	18.0751	5.5171	19.3633	5.54339	0.000380766	3.44776	14.342	9.16072	16.6345	11.1263	14.8833	13.5863	16.3479	14.9608	10.5246	1.8672	12.1852	4.60238	1.90273	2.9629	3.8609
SM(d43:2)		827.7	9.3512	0.129602	0.861471	0.0932831	0.993482	0.231213	1	0.137383	0.0270104	0.18674	0.856641	0.377301051472954	Positive_normalized on SMd	C48H95O6P1N2	827.7000522921	M828T561	827.7	827.7	9.3331	9.3735	8.94561e+07	http://metlin.scripps.edu/metabo_list.php?mass_min=826.68999&mass_max=826.69495	26.1997	32.7632	41.5638	29.5991	41.3849	25.3249	23.8324	36.9796	36.6551	21.7829	47.2366	45.2108	62.1966	54.0753	53.9024	70.1816	46.5855	66.3767	37.8249	31.9915	34.6807	52.0376	51.0089	44.1446	53.9349
SM(t42:2)		829.679	9.4939	0.104927	1	0.0754015	0.838055	0.194937	0.999826	0.182324	0.900517	0.12876	0.999973	-0.100209681331424	Positive_normalized on SMd	C47H93O7P1N2	829.6793168581	M830T570	829.679	829.68	9.4594	9.5297	2.42341e+07	http://metlin.scripps.edu/metabo_list.php?mass_min=828.66964&mass_max=828.67462	7.0012	7.24263	9.70832	7.36193	9.30768	7.61165	12.0811	5.42978	6.86569	6.70738	12.5776	8.53705	12.6433	10.0557	11.3595	13.2636	10.959	10.9228	9.22465	5.21138	9.96329	9.92863	6.78838	6.0494	7.80402
SM(d43:1)		829.715	9.3491	0.122255	0.985921	0.0815069	0.85691	0.205603	0.999985	0.105243	0.0017992	0.173333	0.989989	0.328252314923331	Positive_normalized on SMd	C48H97O6P1N2	829.7157023561	M830T561_2	829.715	829.716	9.2979	9.3815	3.79151e+07	http://metlin.scripps.edu/metabo_list.php?mass_min=828.70566&mass_max=828.71064	22.4272	20.1069	10.7764	10.7956	16.3739	3.0141	6.70179	24.0534	16.642	6.48541	17.0139	17.0897	22.0219	22.2068	18.0274	26.1009	16.1825	21.1657	14.0273	15.2279	14.1736	24.3318	22.5955	16.2939	19.2741
SM(t42:1)		831.695	9.4588	0.115991	0.972076	0.0967682	0.998672	0.177331	0.724932	0.130182	0.00198737	0.164642	0.980248	-0.0157243947931686	Positive_normalized on SMd	C47H95O7P1N2	831.6949669221	M832T568	831.695	831.696	9.0985	9.5036	1.94807e+07	http://metlin.scripps.edu/metabo_list.php?mass_min=830.68521&mass_max=830.6902	6.06836	6.98197	7.07285	7.21009	5.06352	4.85594	7.33707	6.60399	8.65677	8.2737	7.5738	10.4439	9.39912	10.3849	8.93939	15.8072	6.24072	6.94877	8.02651	5.4943	8.16515	9.23128	10.2956	9.13556	8.02103
SM(d43:0)		831.731	9.2441	0.000255356	0.799494	0.000108974	0.0939391	0.0004097	0.585357	0.000132489	0.000322035	0.000430732	0.898999	0.0389790525211019	Positive_normalized on SMd	C48H99O6P1N2	831.7313524201	M832T555	831.731	831.732	9.2253	9.2774	560349	http://metlin.scripps.edu/metabo_list.php?mass_min=830.72155&mass_max=830.72654	0.438782	0.519687	0.00036073	0.130276	0.117764	0.000436621	0.000503318	0.455238	0.187779	0.000464755	0.000337775	0.000548484	0.204856	0.220855	0.162445	0.196636	0.000354234	0.159998	0.1156	0.153808	0.110838	0.480295	0.317351	0.12955	0.268898
SM(d44:6)		833.652	9.2796	0.060645	0.999998	0.0702386	1	0.0362153	0.482469	0.0180635	0.00537229	0.0849894	0.999997	0.866187744263282	Positive_normalized on SMd	C49H89O6P1N2	833.6531021001	M834T557	833.652	833.653	9.1725	9.3368	1.21519e+06	http://metlin.scripps.edu/metabo_list.php?mass_min=832.6426&mass_max=832.6476	0.283821	0.000522753	0.000484257	2.7399	0.000527248	3.34601	0.000514253	0.000479127	0.00037469	0.000335529	0.000362691	0.431945	0.000541298	0.00057425	0.000482053	0.000831976	0.000437635	0.000516926	0.00037484	0.000549806	0.000336976	0.000461411	1.19355	0.000559839	0.603708
SM(t42:0)		833.711	9.4565	0.119244	0.997192	0.0995715	1	0.172164	0.929398	0.0874574	0.000126937	0.144761	1	0.0923415132655676	Positive_normalized on SMd	C47H97O7P1N2	833.7106169861	M834T567	833.71	833.711	9.3682	9.4835	1.87847e+06	http://metlin.scripps.edu/metabo_list.php?mass_min=832.70076&mass_max=832.70577	0.776751	0.991019	0.370509	0.63711	0.498509	0.000297504	0.427753	0.76591	0.980381	0.344246	0.521064	0.977723	1.02067	1.26329	0.745498	1.62089	0.532961	0.561549	0.918176	0.729487	0.784702	0.994258	1.10499	1.01123	0.792368
SM(d44:5)		835.668	9.2799	0.255325	0.997421	0.502676	0.985019	0.0984327	0.879176	0.0374508	0.00279883	0.55928	0.990787	1.17530312997067	Positive_normalized on SMd	C49H91O6P1N2	835.6687521641	M836T557	835.667	835.669	9.1627	9.3132	1.69436e+06	http://metlin.scripps.edu/metabo_list.php?mass_min=834.65798&mass_max=834.663	0.000453154	0.000451699	0.000504328	0.870745	0.000453392	3.02041	0.00047517	0.000285816	0.000489649	2.31996	0.000518973	1.58716	0.00048071	0.000539083	0.000378968	0.00118688	0.000489943	0.000448465	0.000391417	0.000429902	0.000462989	0.000504434	0.000621411	1.30654	0.000492964
SM(t43:3)		841.679	9.4583	0.0570326	0.99951	0.0289587	0.631456	0.428575	0.999994	0.695654	0.999928	0.049393	0.872154	0.590317583089323	Positive_normalized on SMd	C48H93O7P1N2	841.6793168581	M842T567_2	841.678	841.68	9.065	9.4948	705049	http://metlin.scripps.edu/metabo_list.php?mass_min=840.66902&mass_max=840.67407	0.201823	0.000424383	0.372759	0.129062	0.573958	0.000322453	0.423616	0.168919	0.000430467	0.000479313	0.337611	0.000721717	0.83188	0.210556	0.000529706	0.421946	0.557353	0.743026	0.000496854	0.000452691	0.218122	0.000527257	0.000446772	0.000594466	0.000400351
SM(d44:2)		841.715	9.3187	0.083721	0.999993	0.0344575	0.129136	0.114917	0.803037	0.0869446	0.230819	0.123954	0.999999	0.276050570713518	Positive_normalized on SMd	C49H97O6P1N2	841.7157023561	M842T559_2	841.715	841.716	9.2922	9.364	2.91707e+07	http://metlin.scripps.edu/metabo_list.php?mass_min=840.70567&mass_max=840.71072	4.60747	7.0317	5.94758	6.59825	5.97637	5.4418	6.0946	5.57925	8.74587	8.39954	7.51764	7.73617	8.76077	8.7381	7.11778	13.5036	6.55385	8.13327	5.697	6.65557	6.45716	7.97197	10.5311	8.14515	9.2764
SM(t43:2)		843.695	9.4761	0.0788417	0.999999	0.0395754	0.744139	0.220872	1	0.361388	0.999998	0.10196	0.999971	-0.145879618696452	Positive_normalized on SMd	C48H95O7P1N2	843.6949669221	M844T569_2	843.695	843.696	9.1008	9.5295	624860	http://metlin.scripps.edu/metabo_list.php?mass_min=842.68528&mass_max=842.69034	0.310583	0.176527	0.351126	0.26941	0.33132	0.000310391	0.318295	0.124009	0.000404903	0.00051187	0.189781	0.204095	0.525856	0.000494984	0.000365548	0.136659	0.235087	0.64632	0.213855	0.184724	0.230701	0.391571	0.000494777	0.000378962	0.00042011
SM(d44:1)		843.731	9.317	0.0792156	0.999988	0.0287553	0.113432	0.121062	0.951582	0.0723172	0.200988	0.129579	1	0.168797923190329	Positive_normalized on SMd	C49H99O6P1N2	843.7313524201	M844T559_2	843.731	843.732	9.2262	9.364	9.13415e+06	http://metlin.scripps.edu/metabo_list.php?mass_min=842.72141&mass_max=842.72647	2.47466	3.0821	1.51921	2.28957	1.9319	0.696944	1.08594	2.44966	2.54992	1.29063	2.018	2.14904	2.40419	2.54981	2.31186	3.44745	1.80839	2.32239	1.8525	2.16502	1.98057	3.07249	3.65304	2.52499	2.31672
SM(t43:1)		845.711	9.4582	0.061035	0.981837	0.0341154	0.24878	0.107156	0.834263	0.0587307	0.0424877	0.0969212	0.997867	-0.133631880346649	Positive_normalized on SMd	C48H97O7P1N2	845.7106169861	M846T567	845.71	845.711	9.4232	9.4941	547410	http://metlin.scripps.edu/metabo_list.php?mass_min=844.70092&mass_max=844.70599	0.388953	0.148454	0.000489496	0.252143	0.335406	0.106095	0.000454261	0.270004	0.22931	0.000474706	0.000555635	0.247385	0.370901	0.302216	0.353717	0.375036	0.30907	0.335213	0.271592	0.000472425	0.187608	0.459789	0.316943	0.373921	0.000441328
SM(d44:0)		845.747	9.2261	0.0113195	1	0.000340818	0.516445	0.00226683	0.998069	0.000778275	0.536494	0.0117742	1	0.0147610337073215	Positive_normalized on SMd	C49H101O6P1N2	845.7470024841	M846T554	845.747	845.747	9.2081	9.2632	123415	http://metlin.scripps.edu/metabo_list.php?mass_min=844.73718&mass_max=844.74225	0.000464905	0.00037505	0.000339346	0.000464714	0.000566223	0.000358694	0.000485075	0.000354469	0.000330961	0.000446876	0.000409311	0.000524201	0.000536001	0.000589081	0.000438833	0.00139446	0.000463243	0.000418554	0.000387018	0.000507856	0.000528786	0.0549815	0.000522954	0.000472737	0.000511403
SM(t44:6)		849.645	9.4595	0.000502468	0.993073	0.000236138	0.704651	0.00220651	0.999982	0.362696	1	0.000221268	0.394	2.97385511446047	Positive_normalized on SMd	C49H89O7P1N2	849.6480167301	M850T568	849.645	849.646	9.3701	9.4948	389891	http://metlin.scripps.edu/metabo_list.php?mass_min=848.63566&mass_max=848.64076	0.0971556	0.000518643	0.000507811	0.000470944	0.361756	0.000400273	0.523777	0.000319669	0.000315584	0.00035001	0.000473651	0.00072537	0.333254	0.000579267	0.255098	0.00113299	0.000539793	0.365215	0.000452383	0.000493051	0.216037	0.000377278	0.000748254	0.000516843	0.000500752
SM(t44:5)		851.662	9.4579	0.133135	1	0.0201623	0.503626	0.119527	0.99994	39.0871	0.99981	0.0358436	0.79825	2.10974610050389	Positive_normalized on SMd	C49H91O7P1N2	851.6636667941	M852T567	851.661	851.663	9.3172	9.5116	342531	http://metlin.scripps.edu/metabo_list.php?mass_min=850.65204&mass_max=850.65715	0.000351883	0.000413663	0.000564192	0.000478301	0.000419239	0.166047	0.191872	0.000292643	0.000504479	0.000314825	0.139099	0.000534252	0.000367648	0.000382527	0.000412807	0.000895447	0.000373288	0.000361238	0.000492945	0.00033068	0.000470548	0.000434819	0.000629582	0.000426075	0.00041305
SM(t44:4)		853.677	9.4581	0.250879	0.862256	0.367697	0.757531	0.263312	0.999993	59.5136	0.532722	0.267228	0.959972	2.4679736974839	Positive_normalized on SMd	C49H93O7P1N2	853.6793168581	M854T567	853.677	853.678	9.4224	9.4748	99632.4	http://metlin.scripps.edu/metabo_list.php?mass_min=852.66737&mass_max=852.67249	0.000326981	0.000357092	0.000455242	0.0933559	0.000564539	0.000508235	0.000423969	0.000315535	0.000509663	0.000447633	0.21379	0.000527269	0.000507571	0.000508041	0.000609165	0.00132781	0.000370799	0.000385384	0.000504303	0.000530714	0.000323533	0.0004156	0.000702092	0.000386316	0.000440979
SM(d45:2)		855.731	9.298	0.115559	1	0.0317376	0.520968	0.0951344	0.925184	0.0235615	4.42886e-06	0.178001	1	-0.00885780323676302	Positive_normalized on SMd	C50H99O6P1N2	855.7313524201	M856T558	855.731	855.732	9.2622	9.3466	519638	http://metlin.scripps.edu/metabo_list.php?mass_min=854.72152&mass_max=854.72666	0.0741544	0.000393818	0.000417412	0.000321819	0.208188	0.000517719	0.000345025	0.163343	0.13384	0.000326102	0.000410264	0.219942	0.303969	0.00041643	0.000593235	0.00102844	0.000341796	0.325591	0.000600473	0.000501169	0.116109	0.21743	0.16071	0.13177	0.154089
SM(d45:1)		857.747	9.2981	0.00341398	0.999979	0.000472262	0.243005	0.00267084	0.958991	0.000767725	0.060367	0.00660371	0.999999	-0.276906709497712	Positive_normalized on SMd	C50H101O6P1N2	857.7470024841	M858T558	857.747	857.748	9.2798	9.3172	114340	http://metlin.scripps.edu/metabo_list.php?mass_min=856.73739&mass_max=856.74254	0.000473936	0.143076	0.000358838	0.000459777	0.000554476	0.000328169	0.000514689	0.0985566	0.000296592	0.000457309	0.000372787	0.000687633	0.000465184	0.000477052	0.000533606	0.000925553	0.00055095	0.00041716	0.000405611	0.000550756	0.000351179	0.0857421	0.000623913	0.000369564	0.000402517
SM(d46:7)		859.668	9.262	0.000810933	0.866666	0.108716	1	0.233387	1	0.0021043	0.911733	0.153345	1	0.456180475400101	Positive_normalized on SMd	C51H91O6P1N2	859.6687521641	M860T556	859.668	859.669	9.2613	9.2965	64257	http://metlin.scripps.edu/metabo_list.php?mass_min=858.65851&mass_max=858.66366	0.000357605	0.000536336	0.000526014	0.271931	0.000585629	0.863552	0.000534988	0.000371993	0.000358773	0.000506327	0.000374275	0.000552815	0.000439793	0.000480006	0.000540611	0.00103727	0.000354002	0.000564981	0.000518615	0.000367	0.000556923	0.00040904	0.000604539	0.000597113	0.000428125
SM(t44:1)		859.726	9.4587	0.00164384	0.999996	0.000158995	0.135997	0.0013754	0.991442	0.00534464	1	0.133365	1	0.0547268377955421	Positive_normalized on SMd	C49H99O7P1N2	859.7262670501	M860T568	859.726	859.727	9.4399	9.4917	288804	http://metlin.scripps.edu/metabo_list.php?mass_min=858.71637&mass_max=858.72152	0.000358852	0.000406856	0.000491052	0.000466681	0.000455839	0.000460655	0.000471591	0.000398168	0.000466956	0.000362219	0.000340005	0.000516171	0.000556658	0.000516704	0.000408435	0.00129141	0.000373287	0.000432921	0.000468823	0.000396531	0.000368544	0.000408235	0.000472479	0.000585868	0.000339238
SM(d46:6)		861.684	9.2652	0.00085705	0.968138	0.00381394	1	0.000949259	0.630122	0.000394965	0.0119645	0.123786	1	0.94260508594178	Positive_normalized on SMd	C51H93O6P1N2	861.6844022281	M862T556	861.683	861.685	9.2439	9.2965	169744	http://metlin.scripps.edu/metabo_list.php?mass_min=860.67373&mass_max=860.6789	0.000528944	0.000517354	0.000346522	0.17564	0.000534265	0.757178	0.000327226	0.000362934	0.000351274	0.000416951	0.000394021	0.000412126	0.000540619	0.000394492	0.000604866	0.000896055	0.000434157	0.000530354	0.000505539	0.000539188	0.00049362	0.000334436	0.000648036	0.000504082	0.000329852
SM(d46:2)		869.747	9.2834	0.00154729	0.999981	0.000192185	0.186857	0.000907557	0.866533	0.000692683	0.595562	0.00653295	1	0.290296027756235	Positive_normalized on SMd	C51H101O6P1N2	869.7470024841	M870T557	869.746	869.747	9.2618	9.3117	260118	http://metlin.scripps.edu/metabo_list.php?mass_min=868.73687&mass_max=868.74209	0.000438982	0.000461515	0.000441715	0.000386169	0.000581296	0.000479041	0.0004847	0.000502969	0.0640338	0.0005079	0.000317892	0.000730622	0.00057696	0.000484444	0.000620847	0.00123482	0.000506423	0.000522825	0.000534267	0.00053326	0.000347126	0.000316883	0.000663353	0.000588	0.000499164
SM(d46:1)		871.763	9.2856	0.120129	1	0.000534249	0.237539	0.00363852	0.985485	0.0141969	1	0.166212	1	-0.0544321321940939	Positive_normalized on SMd	C51H103O6P1N2	871.7626525481	M872T557	871.762	871.763	9.2776	9.3005	64611.6	http://metlin.scripps.edu/metabo_list.php?mass_min=870.75281&mass_max=870.75805	0.000523611	0.000441301	0.000482779	0.000322931	0.000509776	0.000459549	0.000534323	0.000354197	0.000360536	0.000436693	0.000512071	0.000502839	0.00042298	0.000645469	0.000613381	0.00140506	0.000577161	0.000376709	0.000373942	0.00040459	0.000492769	0.000416162	0.000676014	0.000515267	0.000429857
PE(O-31:1)		662.512	7.2961	0.109738	1	0.00351089	0.99947	0.00339447	0.930226	0.0005279	5.29248e-06	0.156102	1	0.554218106068343	Positive_normalized on PE	C36H72O7P1N1	662.5119171761	M663T438	662.511	662.512	7.2763	7.2982	38122.7	http://metlin.scripps.edu/metabo_list.php?mass_min=661.50229&mass_max=661.50626	0.000710521	0.00101535	0.000654897	0.00037607	0.000824722	0.000592757	0.000580838	0.000753132	0.000456678	0.000402035	0.000675414	0.000663974	0.00046851	0.000770875	0.000541785	0.00137967	0.000672819	0.000448662	0.000508151	0.000467454	0.000453296	0.000466707	0.000708905	0.000469441	0.000550581
PE(O-32:3)		672.496	7.2087	0.11692	1	0.127714	1	0.00439549	0.893554	0.000863542	0.00013412	0.158232	1	-0.108384096106924	Positive_normalized on PE	C37H70O7P1N1	672.4962671121	M672T433	672.496	672.497	7.191	7.2267	22841.8	http://metlin.scripps.edu/metabo_list.php?mass_min=671.48705&mass_max=671.49108	0.000548338	0.00106591	0.000487767	0.000436365	0.000741734	0.000512968	0.000621919	0.000685044	0.000412999	0.000571316	0.00057833	0.000869874	0.000563948	0.00059471	0.00057108	0.00123262	0.000568896	0.000604998	0.000754819	0.000609346	0.000668068	0.000570276	0.000639278	0.000427372	0.000450751
PE(O-32:2)		674.512	7.1815	0.192108	0.970218	0.121049	0.999999	0.216817	1	0.0471382	7.86716e-06	0.788208	0.745408	-0.107965327331987	Positive_normalized on PE	C37H72O7P1N1	674.5119171761	M675T431	674.512	674.512	7.085	7.2304	389383	http://metlin.scripps.edu/metabo_list.php?mass_min=673.50269&mass_max=673.50674	0.000445505	0.455334	0.000628562	0.646357	0.000598321	0.514955	0.000802602	0.485498	0.34344	0.000514202	0.275847	0.343035	0.000500893	0.425891	0.000539699	0.00161891	0.000547282	0.261857	0.000729407	0.187125	0.200339	0.332014	0.36155	0.430305	0.000392468
PE(O-32:1)		676.528	7.1992	0.114714	1	0.0886055	0.999986	0.229106	1	0.0947706	0.246449	0.366977	0.933768	0.040264582344204	Positive_normalized on PE	C37H74O7P1N1	676.5275672401	M677T432	676.527	676.528	7.0745	7.2977	647852	http://metlin.scripps.edu/metabo_list.php?mass_min=675.51823&mass_max=675.52229	0.228015	4.06413	0.00062145	0.769331	0.379348	0.000448148	0.000746421	0.663834	0.428307	0.199012	0.375049	0.758825	0.361649	0.637971	0.310115	0.00142685	0.000516652	0.000444123	0.316423	0.232887	0.000492964	0.343486	0.443765	0.785094	0.299246
PE(O-32:0)		678.543	7.1882	0.00677364	1	0.00180843	0.978999	0.215322	1	0.000727771	0.00993006	0.119569	1	-0.0481854347227274	Positive_normalized on PE	C37H76O7P1N1	678.5432173041	M679T431	678.543	678.543	7.072	7.2188	32882.6	http://metlin.scripps.edu/metabo_list.php?mass_min=677.53394&mass_max=677.53801	0.000476206	0.152593	0.000449737	0.000381115	0.000719465	0.000536992	0.000893632	0.000468733	0.000402589	0.000335776	0.000589378	0.000518612	0.000587284	0.000768424	0.00057345	0.00124668	0.00072354	0.000434103	0.000441817	0.000633747	0.000745697	0.000383404	0.000624113	0.000427014	0.000413933
PE(O-33:3)		686.512	7.1533	0.0011337	0.998006	0.00071221	0.947992	0.000800038	0.604209	0.000173055	4.04337e-08	0.169698	1	0.403745503974696	Positive_normalized on PE	C38H72O7P1N1	686.5119171761	M687T429	686.511	686.512	7.0525	7.1952	161769	http://metlin.scripps.edu/metabo_list.php?mass_min=685.5023&mass_max=685.50642	0.000501769	0.000821729	0.000666236	0.184931	0.000583545	0.383661	0.000880838	0.632094	0.000399079	0.000324797	0.000485078	0.000887454	0.000433722	0.239987	0.000533114	0.00147428	0.000602293	0.00071139	0.000474538	0.000467781	0.000750402	0.000559839	0.000621754	0.189045	0.000359003
PE(32:2)		688.491	7.2458	0.116037	0.999996	0.0954298	1	0.340368	0.994222	0.205478	0.999866	0.3362	0.889262	0.496363801075871	Positive_normalized on PE	C37H70O8P1N1	688.4911817421	M688T435	688.49	688.491	7.0945	7.3158	449241	http://metlin.scripps.edu/metabo_list.php?mass_min=687.4815&mass_max=687.48563	0.000439985	2.47573	0.000772835	0.324139	0.599628	0.231192	0.000702093	0.459487	0.222208	0.259359	0.393889	0.434404	0.210825	0.399136	0.000598965	0.00141797	0.000539456	0.39476	0.000541958	0.394184	0.33482	0.000456315	0.000641834	0.281202	0.000358059
PE(O-33:2)		688.528	7.1544	0.00226384	0.99999	0.00315896	0.999999	0.0008822	0.618881	0.000179131	5.00592e-09	0.133733	1	-0.134722129365073	Positive_normalized on PE	C38H74O7P1N1	688.5275672401	M689T429	688.527	688.528	7.048	7.1952	128849	http://metlin.scripps.edu/metabo_list.php?mass_min=687.51831&mass_max=687.52245	0.00051466	0.000914136	0.000728736	0.124798	0.000465097	0.282174	0.000659585	0.000753455	0.13037	0.0005456	0.00048682	0.000752882	0.000612329	0.287255	0.000794099	0.00154824	0.000622178	0.000588746	0.000556582	0.000615403	0.000519889	0.000484865	0.000669812	0.193494	0.000539134
PE(32:1)		690.507	7.2481	0.182407	0.767232	0.124164	0.999561	0.489852	0.661475	0.170178	0.785426	0.550807	0.361235	-0.0553128489429287	Positive_normalized on PE	C37H72O8P1N1	690.5068318061	M691T435	690.507	690.507	7.1648	7.3338	2.73098e+06	http://metlin.scripps.edu/metabo_list.php?mass_min=689.49752&mass_max=689.50166	0.310258	2.18703	0.56146	3.21002	0.906755	2.61778	0.000513089	0.000693144	0.904249	0.878131	2.71947	2.11472	1.48407	1.77778	1.75129	1.30077	1.95352	1.21043	1.0289	1.44199	3.38166	0.837902	0.77672	1.43064	0.88021
PE(32:0)		692.522	7.2844	0.0373977	0.975597	0.0233846	0.595565	0.0710353	0.935172	0.0548268	0.634455	0.065518	0.997882	0.464779279321921	Positive_normalized on PE	C37H74O8P1N1	692.5224818701	M693T437	692.522	692.522	7.1544	7.3517	1.30561e+06	http://metlin.scripps.edu/metabo_list.php?mass_min=691.51281&mass_max=691.51697	0.000487957	5.41945	0.000711665	1.58784	1.06239	0.850492	0.521183	1.13086	0.295755	0.292649	0.000643355	0.613517	0.352501	0.594599	0.000844369	0.650022	0.000783086	0.398551	0.000509736	0.732645	0.000759161	0.187749	0.303099	0.812075	0.128679
PE(O-34:5)		696.496	7.0472	0.0968674	1	0.0991459	1	0.00103458	0.58915	0.000330465	0.000295113	0.128485	1	-0.104649376440225	Positive_normalized on PE	C39H70O7P1N1	696.4962671121	M696T423	696.496	696.497	6.9774	7.0661	61106.5	http://metlin.scripps.edu/metabo_list.php?mass_min=695.48697&mass_max=695.49115	0.000541633	0.000693241	0.000468581	0.000444605	0.000645574	0.00045642	0.00088595	0.000479982	0.000464831	0.000519975	0.000582568	0.00056278	0.000443254	0.000633268	0.000714061	0.00126369	0.000532454	0.000457295	0.000560745	0.000566469	0.0005828	0.000463445	0.000435415	0.000424534	0.000432231
PE(O-34:4)		698.512	7.0739	0.000959709	0.999987	0.000752391	0.999829	0.000347753	0.545528	6.97488e-05	1.10539e-09	0.143447	1	0.253647927334265	Positive_normalized on PE	C39H72O7P1N1	698.5119171761	M699T424	698.511	698.512	6.9818	7.1237	337929	http://metlin.scripps.edu/metabo_list.php?mass_min=697.50237&mass_max=697.50657	0.000431889	0.000957553	0.000488977	0.905623	0.000590903	0.000535781	0.000608623	0.000661274	0.365942	0.000330017	0.000689819	0.000540757	0.000680055	0.000596298	0.000619103	0.00187805	0.000594414	0.000416734	0.000447312	0.000378116	0.000623777	0.319285	0.54401	0.856189	0.000368835
PE(O-34:3)		700.528	7.0957	0.145072	0.913099	0.15991	0.872723	0.262606	0.999255	0.0942066	0.00184381	0.507178	0.296901	0.0959849449135434	Positive_normalized on PE	C39H74O7P1N1	700.5275672401	M701T426	700.527	700.528	6.9557	7.1711	2.70439e+07	http://metlin.scripps.edu/metabo_list.php?mass_min=699.51812&mass_max=699.52232	19.3835	42.7095	5.72385	39.1246	5.88262	17.2731	6.49874	42.7343	16.8311	7.59874	17.9459	33.8791	14.4362	34.2608	11.5263	26.441	19.6834	10.8685	10.9908	17.8072	11.9887	18.535	22.5161	30.7967	10.0674
PE(33:2)		702.507	7.2266	0.104899	1	0.00273082	0.996254	0.00470912	0.989148	0.000893055	0.0153381	0.148262	1	-0.239419593327641	Positive_normalized on PE	C38H72O8P1N1	702.5068318061	M703T434	702.507	702.507	7.1699	7.2267	32404.4	http://metlin.scripps.edu/metabo_list.php?mass_min=701.49762&mass_max=701.50183	0.000739633	0.000967989	0.000643276	0.000427592	0.000791703	0.000519221	0.000604425	0.000454656	0.000304743	0.000557585	0.000707397	0.000522072	0.000412222	0.000678271	0.000604293	0.00171066	0.000559301	0.000572863	0.000690887	0.000612216	0.000638921	0.000444087	0.000439929	0.000548675	0.000495205
PE(O-34:2)		702.543	7.0964	0.14274	0.929821	0.131687	0.992899	0.208474	1	0.0854341	0.000280869	0.327583	0.521513	0.223906652568247	Positive_normalized on PE	C39H76O7P1N1	702.5432173041	M703T426_2	702.543	702.543	6.9557	7.1711	1.60499e+07	http://metlin.scripps.edu/metabo_list.php?mass_min=701.53368&mass_max=701.53789	8.6145	15.4577	3.85842	17.3323	3.65199	8.901	3.9063	19.5271	11.3358	5.81608	10.2443	16.7926	8.01768	14.8995	7.53293	13.8175	9.91884	5.84263	6.88447	7.40022	8.26988	9.96212	15.5034	14.7947	7.071
PE(33:1)		704.522	7.2119	0.217054	0.986187	0.132744	0.999994	0.384313	0.99825	0.0612321	0.0263193	28.3729	0.783101	0.414280746904091	Positive_normalized on PE	C38H74O8P1N1	704.5224818701	M705T433	704.522	704.522	7.1239	7.2658	148792	http://metlin.scripps.edu/metabo_list.php?mass_min=703.5128&mass_max=703.51703	0.000526861	0.00092104	0.000651372	0.624696	0.000548864	0.403849	0.000616818	0.000673996	0.000290475	0.000495848	0.245093	0.000713602	0.000570421	0.0006793	0.16129	0.00170122	0.000716199	0.000710137	0.000765548	0.000504842	0.295437	0.000623979	0.000665023	0.000428667	0.000503917
PE(O-34:1)		704.559	7.08	0.186221	0.501735	0.189518	0.540601	0.322987	0.847811	0.134199	0.0833346	0.402319	0.231973	0.322709869315358	Positive_normalized on PE	C39H78O7P1N1	704.5588673681	M705T425_2	704.558	704.559	6.9557	7.1529	3.41683e+06	http://metlin.scripps.edu/metabo_list.php?mass_min=703.54925&mass_max=703.55348	1.86104	7.12521	1.3672	2.796	1.21216	1.16415	1.16371	5.06572	2.33175	1.19465	3.51023	4.47476	1.93338	4.1455	1.96937	3.83148	2.62834	1.39539	2.14791	1.35248	2.14766	1.97777	2.80638	3.01018	1.48615
PE(O-34:0)		706.574	7.1141	0.0052372	1	0.00539504	1	0.00190269	0.941806	0.000851451	0.288983	0.144926	1	0.279421483825798	Positive_normalized on PE	C39H80O7P1N1	706.5745174321	M707T427	706.574	706.575	7.0156	7.1536	51722.8	http://metlin.scripps.edu/metabo_list.php?mass_min=705.56492&mass_max=705.56916	0.000745955	0.00107305	0.000554966	0.000536049	0.000685536	0.0003631	0.000547474	0.119227	0.114572	0.000535182	0.000622029	0.000660868	0.000480232	0.310581	0.000665145	0.00147776	0.000601354	0.000532516	0.000544472	0.000530253	0.000652636	0.000577239	0.000441565	0.000466675	0.00049472
PE(O-35:5)		710.512	6.9596	0.149473	0.99999	0.19037	0.999863	0.0667876	0.455376	0.0196326	3.40991e-10	41.9852	0.962712	0.474553757522998	Positive_normalized on PE	C40H72O7P1N1	710.5119171761	M711T418	710.511	710.512	6.8891	7.0185	453320	http://metlin.scripps.edu/metabo_list.php?mass_min=709.50218&mass_max=709.50644	0.00049613	0.000639862	0.000661253	0.779862	0.00068549	0.337873	0.000832766	0.480441	0.166065	0.000483792	0.000462819	0.355629	0.216881	0.247571	0.000830456	0.00182603	0.000716839	0.000732441	0.000723356	0.000598994	0.00054904	0.353192	0.699005	0.480919	0.000408394
PE(O-35:4)		712.528	7.0303	0.00554224	0.999996	0.126652	1	0.272112	1	0.000550518	3.46056e-05	0.166129	1	0.080333874237204	Positive_normalized on PE	C40H74O7P1N1	712.5275672401	M713T422	712.527	712.528	6.9556	7.0893	39677.1	http://metlin.scripps.edu/metabo_list.php?mass_min=711.5181&mass_max=711.52238	0.000485015	0.000731286	0.000636127	0.149195	0.000510432	0.103245	0.000741531	0.000483272	0.000465402	0.000529481	0.000596135	0.000860565	0.00055251	0.000678994	0.000745836	0.00131982	0.000767905	0.000700464	0.000436763	0.000606429	0.000670685	0.000459119	0.00056132	0.160966	0.000427954
PE(34:3)		714.507	7.1376	0.261702	0.28388	0.214619	0.455088	0.545253	0.364799	0.148035	0.248225	1.33931	0.0680584	0.128488764339772	Positive_normalized on PE	C39H72O8P1N1	714.5068318061	M715T428	714.507	714.507	7.0362	7.1952	2.0206e+06	http://metlin.scripps.edu/metabo_list.php?mass_min=713.49732&mass_max=713.50161	0.000628665	1.39505	0.000498044	3.90066	0.000762437	1.77289	0.000818845	2.22653	0.880528	0.887746	2.788	2.82246	1.81114	2.10432	1.36885	0.00135928	2.17982	1.33455	1.59744	1.17046	2.91286	0.868517	0.976115	2.31841	0.923656
PE(O-35:3)		714.543	7.0458	0.244692	0.0946851	0.36889	0.0311139	0.483967	0.175243	0.145076	0.0434219	1.01057	0.00785773	0.150171602619763	Positive_normalized on PE	C40H76O7P1N1	714.5432173041	M715T423	714.543	714.543	6.897	7.1068	1.77228e+06	http://metlin.scripps.edu/metabo_list.php?mass_min=713.53369&mass_max=713.53798	2.07951	2.77504	0.342508	2.46866	0.000552915	1.17532	0.000823274	4.02214	0.997616	0.411997	2.15251	3.5468	1.78773	2.73637	1.20485	1.76586	1.52394	1.04961	1.12455	0.497121	0.645451	1.10509	1.57624	2.32934	1.0705
PE(34:2)		716.522	7.1632	0.184414	0.530567	0.153309	0.828146	0.28437	0.973213	0.127674	0.0517436	0.603661	0.132803	0.281735891207278	Positive_normalized on PE	C39H74O8P1N1	716.5224818701	M717T430	716.522	716.522	7.0149	7.2435	5.55258e+07	http://metlin.scripps.edu/metabo_list.php?mass_min=715.51285&mass_max=715.51715	12.9179	56.3762	22.3336	57.6144	11.067	30.2844	18.1484	40.4247	15.9351	24.3557	48.7489	65.644	27.6624	42.7318	46.8007	45.9577	37.9354	26.7586	26.0298	31.5419	64.7448	16.8217	18.8961	52.2822	15.5859
PE(O-35:2)		716.559	7.051	0.343968	0.115716	0.295281	0.175593	0.538837	0.281007	0.126051	0.0244045	1.74765	0.0289719	0.233572016981921	Positive_normalized on PE	C40H78O7P1N1	716.5588673681	M717T423	716.558	716.559	6.959	7.1175	474915	http://metlin.scripps.edu/metabo_list.php?mass_min=715.54928&mass_max=715.55358	0.523826	0.301921	0.202521	0.742394	0.000492954	0.441309	0.000894266	1.02221	0.467999	0.000436576	0.654809	0.925361	0.536534	0.825755	0.346198	0.457177	0.481579	0.000455815	0.295335	0.000556728	0.00066968	0.393593	0.650261	0.520847	0.446161
PE(34:1)		718.538	7.1713	0.191698	0.354638	0.162911	0.626463	0.323022	0.76518	0.142158	0.0824669	0.569356	0.0692355	0.364537507929006	Positive_normalized on PE	C39H76O8P1N1	718.5381319341	M719T430	718.538	718.538	7.0348	7.2435	3.14598e+07	http://metlin.scripps.edu/metabo_list.php?mass_min=717.52844&mass_max=717.53275	6.79632	19.2494	16.7367	41.6326	8.03219	19.0943	16.1382	19.0836	10.6121	9.07826	27.4858	40.0651	13.987	17.5206	22.3818	27.3866	23.1445	12.2114	16.2457	15.7259	31.1167	11.2169	13.8631	26.1816	11.9092
PE(O-36:7)		720.496	6.941	0.0048743	0.999992	0.110665	1	0.00216305	0.728935	0.000452224	7.92979e-07	0.151552	1	0.134785014735133	Positive_normalized on PE	C41H70O7P1N1	720.4962671121	M720T416	720.496	720.496	6.8336	6.9768	49325.4	http://metlin.scripps.edu/metabo_list.php?mass_min=719.48674&mass_max=719.49106	0.000619022	0.000719962	0.000473224	0.166174	0.000769485	0.000446724	0.000716317	0.000624824	0.0946378	0.00045004	0.000557668	0.000765553	0.000519368	0.000670925	0.00063378	0.00180803	0.000643181	0.000687551	0.000496762	0.000528798	0.000484157	0.157637	0.000542301	0.000696708	0.000582695
PE(34:0)		720.554	7.215	0.0481682	0.970665	0.0412225	0.845245	0.114764	0.990802	0.101739	0.905377	0.0809828	0.997162	0.113798722622541	Positive_normalized on PE	C39H78O8P1N1	720.5537819981	M721T433	720.553	720.554	7.0745	7.2977	1.37841e+06	http://metlin.scripps.edu/metabo_list.php?mass_min=719.54427&mass_max=719.54859	0.00045192	6.18974	1.6738	0.96592	1.34137	0.175095	0.497109	1.3379	0.323489	0.205784	0.358154	0.635749	0.37235	0.374006	0.264983	0.563641	0.258023	0.544256	0.25261	0.90691	0.381119	0.000578374	0.269421	0.863327	0.114437
PE(O-36:6)		722.512	6.903	0.0760654	0.99996	0.117619	1	0.106164	0.872874	0.0310626	3.6788e-06	0.480625	0.983202	-0.114633264771201	Positive_normalized on PE	C41H72O7P1N1	722.5119171761	M723T414	722.512	722.512	6.8097	7.0945	4.09396e+06	http://metlin.scripps.edu/metabo_list.php?mass_min=721.50256&mass_max=721.50689	0.000724137	0.000794956	0.000683996	12.2049	0.000624325	2.97167	0.000764344	0.000596206	5.78474	3.02586	3.5657	0.000512141	7.09543	3.42913	0.000485381	3.94745	3.89418	1.94764	2.33522	2.00147	2.81485	10.9479	6.14934	4.98736	3.96053
PE(O-34:0) [M+OH]+		722.569	7.9446	0.0972489	1	0.101645	1	0.245417	1	0.222898	1	0.000623675	0.840262	0.224271466777656	Positive_normalized on PE		722.56943205167	M723T477	722.569	722.569	7.9093	7.9805	46201.4	http://metlin.scripps.edu/metabo_list.php?mass_min=721.55982&mass_max=721.56416	0.000527578	0.00101587	0.000737774	0.000570041	0.000747626	0.000399479	0.000529528	0.000609488	0.000345701	0.000519437	0.000612733	0.000537763	0.000714133	0.000685798	0.000615286	0.00131134	0.00052988	0.000500233	0.000485457	0.000373083	0.00052701	0.000626462	0.000468729	0.00050196	0.000522416
PE(32:0) [M+OOH]+		724.511	8.512	0.0929078	1	0.0889984	1	0.00104902	0.789878	0.000137238	2.01195e-12	0.118201	1	1.96147395386612	Positive_normalized on PE		724.51231110924	M725T511	724.511	724.511	8.4942	8.53	97268.2	http://metlin.scripps.edu/metabo_list.php?mass_min=723.50144&mass_max=723.50578	0.000676267	0.000817896	0.000626705	0.000439765	0.000561391	0.000421607	0.000723844	0.000581549	0.000296499	0.000326707	0.000453098	0.000616347	0.000698538	0.000515856	0.000710001	0.00189528	0.000854995	0.000705324	0.000765449	0.000392494	0.000706459	0.000602153	0.000490425	0.00063334	0.00042176
PE(O-36:5)		724.527	6.9138	0.134462	0.998039	0.1515	0.993287	0.146299	0.904494	0.0528987	2.14318e-06	0.428102	0.740825	0.272232705673487	Positive_normalized on PE	C41H74O7P1N1	724.5275672401	M725T415	724.527	724.528	6.7615	7.0074	6.11816e+07	http://metlin.scripps.edu/metabo_list.php?mass_min=723.51793&mass_max=723.52227	25.1747	55.7794	3.89927	91.362	0.000521358	17.8212	2.96602	37.6608	30.8626	20.4951	40.1863	37.5166	29.9437	32.3964	22.9938	42.5804	41.2955	19.4841	19.8233	58.5313	21.1329	66.1543	101.946	73.2122	39.9906
PE(O-36:4)		726.543	6.9663	0.190051	0.531687	0.226449	0.423242	0.288671	0.970656	0.0929469	0.000191768	0.551152	0.173299	0.271565538545522	Positive_normalized on PE	C41H76O7P1N1	726.5432173041	M727T418	726.543	726.543	6.8192	7.0622	2.61177e+07	http://metlin.scripps.edu/metabo_list.php?mass_min=725.53356&mass_max=725.53792	12.8326	31.3078	3.89698	30.3824	3.75858	9.50777	3.67895	32.6407	22.619	13.4309	26.5244	29.4668	13.8403	29.521	11.7929	26.358	19.3088	11.2384	11.062	16.3305	14.0782	23.5181	26.2458	33.0527	11.2291
PE(O-36:3)		728.559	6.9964	0.17268	0.527981	0.244212	0.264973	0.329894	0.778776	0.110159	0.00200688	0.500662	0.121087	0.243450609099887	Positive_normalized on PE	C41H78O7P1N1	728.5588673681	M729T420	728.559	728.559	6.8579	7.0803	4.23903e+07	http://metlin.scripps.edu/metabo_list.php?mass_min=727.54923&mass_max=727.55361	39.3035	78.1904	12.2808	61.6111	14.4837	12.1106	7.75918	71.3727	29.2455	13.5262	35.5104	60.5889	25.6398	55.0093	23.6717	48.5083	32.1453	19.3867	23.1182	22.8878	22.1637	25.54	36.2876	46.2002	18.3425
PE(34:3) [M+OH]+		730.501	7.1589	0.288292	0.275822	0.207317	0.527706	1.66839	0.118121	351.38	0.0601131	0.552883	0.19385	0.419473054060913	Positive_normalized on PE		730.50174642567	M731T430	730.501	730.502	7.0348	7.2435	457133	http://metlin.scripps.edu/metabo_list.php?mass_min=729.49197&mass_max=729.49635	0.000694366	0.000922258	0.622288	0.000455286	1.07923	0.000538714	1.05179	0.662813	0.00050882	0.000558263	0.438887	1.44773	0.349637	0.958304	0.923408	0.00161092	0.548394	0.488196	0.784523	0.000514553	1.24557	0.000649728	0.000698599	0.000689896	0.000561802
PE(35:2)		730.538	7.1123	0.225656	0.29823	0.239221	0.295635	0.291619	0.941204	0.119076	0.0114625	1.32918	0.0405304	0.0984672761731566	Positive_normalized on PE	C40H76O8P1N1	730.5381319341	M731T427	730.538	730.538	6.9754	7.1888	1.91739e+06	http://metlin.scripps.edu/metabo_list.php?mass_min=729.52859&mass_max=729.53298	0.460751	0.000867787	1.30306	2.07392	0.350134	1.49815	0.403607	1.9024	0.651123	0.897331	2.10594	2.43217	1.17516	1.42979	1.62874	1.4229	1.67368	1.3476	0.895922	1.45929	2.50824	0.643828	0.775771	1.89641	0.301778
PE(O-36:2)		730.574	7.0037	0.160239	0.644783	0.202539	0.428584	0.293116	0.936039	0.109298	0.00231716	0.403399	0.19699	0.201802959828723	Positive_normalized on PE	C41H80O7P1N1	730.5745174321	M731T420_2	730.574	730.575	6.8579	7.0803	1.17563e+07	http://metlin.scripps.edu/metabo_list.php?mass_min=729.56491&mass_max=729.56929	9.69022	13.8391	4.27015	14.354	4.05587	4.15216	2.86452	18.4605	8.65708	3.64335	8.59702	15.1104	6.10463	12.1863	7.26113	13.3659	8.1273	4.48906	6.87931	4.84767	6.30889	6.47125	12.189	11.519	5.98332
PE(34:2) [M+OH]+		732.517	7.4832	0.232381	0.424121	0.161367	0.826733	1.23057	0.172437	6.14579	0.0904725	0.364602	0.382777	-0.0457468022475408	Positive_normalized on PE		732.51739648967	M733T449	732.517	732.518	7.3765	7.5307	865385	http://metlin.scripps.edu/metabo_list.php?mass_min=731.50796&mass_max=731.51236	0.557438	0.000609357	0.570937	0.000445019	1.45994	0.000527896	1.43959	1.64518	0.000460057	0.000496598	0.708729	2.19172	0.633675	1.70638	1.72105	0.00175133	0.982768	0.852872	1.01087	0.00042926	1.73763	0.000589041	0.000581334	0.000690524	0.000347858
PE(35:1)		732.554	7.113	0.231654	0.350683	0.266959	0.298116	0.362528	0.730522	0.118903	0.0221135	1.8023	0.0555834	-0.120130292276418	Positive_normalized on PE	C40H78O8P1N1	732.5537819981	M733T427	732.554	732.554	6.9952	7.1952	863387	http://metlin.scripps.edu/metabo_list.php?mass_min=731.5444&mass_max=731.54879	0.000679278	0.443441	0.840993	1.41302	0.187577	0.818385	0.000770771	0.744993	0.366783	0.254098	1.14927	1.09676	0.73362	0.517727	0.790168	0.394232	0.928621	0.558528	0.750286	0.551741	1.07079	0.381585	0.431107	0.813482	0.321878
PE(O-36:1)		732.59	6.9819	0.124554	1	0.250053	0.99771	0.321347	0.999993	0.101148	0.772693	0.442184	0.993813	0.21498527684529	Positive_normalized on PE	C41H82O7P1N1	732.5901674961	M733T419	732.59	732.591	6.8579	7.0644	810217	http://metlin.scripps.edu/metabo_list.php?mass_min=731.58054&mass_max=731.58494	0.512962	2.27132	0.309957	0.872948	0.297654	0.000463044	0.000594213	1.513	0.780346	0.000505644	0.433896	0.988621	0.163271	1.16429	0.000518031	0.819908	0.664019	0.382097	0.821308	0.000661977	0.378313	0.557412	0.721565	0.567937	0.178346
PE(O-37:7)		734.512	6.8736	0.00231818	0.999999	0.00099378	0.996824	0.000454536	0.216526	0.000137377	6.86305e-10	0.00914952	1	0.173143685008533	Positive_normalized on PE	C42H72O7P1N1	734.5119171761	M735T412	734.511	734.512	6.777	6.9233	219426	http://metlin.scripps.edu/metabo_list.php?mass_min=733.50231&mass_max=733.50672	0.000436971	0.000785769	0.000530752	0.293238	0.000738043	0.000356735	0.000737326	0.000599972	0.179422	0.000478884	0.000504024	0.000906502	0.218619	0.243419	0.000623839	0.00128063	0.000566586	0.000525567	0.000509227	0.000454792	0.000599321	0.334443	0.21121	0.000633527	0.000548004
PE(O-37:6)		736.527	6.8479	0.314855	0.595629	0.366418	0.559375	0.24469	1	0.0659811	8.7728e-05	2.0168	0.336138	0.104870616492783	Positive_normalized on PE	C42H74O7P1N1	736.5275672401	M737T411	736.526	736.528	6.7723	7.2355	600062	http://metlin.scripps.edu/metabo_list.php?mass_min=735.51801&mass_max=735.52243	0.000644311	0.000726291	0.000484572	1.52813	0.000769541	0.31904	0.000613749	0.000562429	0.67712	0.27351	0.794919	0.541723	1.05023	0.456665	0.000747236	0.00122537	0.610327	0.445173	0.220992	0.000481679	0.311431	1.4482	1.00592	0.806918	0.727721
PE(36:5)		738.507	6.9967	0.571871	0.0766518	0.282316	0.243235	0.410437	0.561	0.132614	0.0740734	1.50232	0.0503843	0.232639824788504	Positive_normalized on PE	C41H72O8P1N1	738.5068318061	M739T420	738.506	738.507	6.9151	7.0539	1.85746e+06	http://metlin.scripps.edu/metabo_list.php?mass_min=737.49717&mass_max=737.5016	0.000676996	0.000883923	0.000736794	4.29558	0.000770448	1.48618	0.000667006	0.000620892	1.50528	0.000500334	3.64268	2.29876	2.17173	1.58553	1.92221	2.32539	1.98378	0.000711129	1.33239	0.805725	3.34038	0.000607591	1.05566	2.14139	1.20461
PE(O-37:5)		738.543	6.859	0.229396	0.530933	0.251602	0.505294	0.248955	0.999975	0.08298	0.000267233	0.877033	0.209001	0.416094945878976	Positive_normalized on PE	C42H76O7P1N1	738.5432173041	M739T412	738.543	738.543	6.7233	6.9395	4.31383e+06	http://metlin.scripps.edu/metabo_list.php?mass_min=737.53342&mass_max=737.53785	2.55754	3.0684	0.000622836	5.88562	0.000638518	1.00033	0.000856312	3.36194	2.05615	1.65074	4.76896	4.05321	3.40922	2.73993	1.94057	3.27303	3.23023	1.87934	1.74453	2.13328	1.3085	5.15908	6.87949	6.62454	4.87015
PE(36:4)		740.522	7.0025	0.227215	0.189018	0.230046	0.213243	0.299876	0.850342	0.113708	0.00101095	0.639489	0.0412221	0.245597000095025	Positive_normalized on PE	C41H74O8P1N1	740.5224818701	M741T420	740.521	740.522	6.8579	7.1599	4.43872e+07	http://metlin.scripps.edu/metabo_list.php?mass_min=739.51281&mass_max=739.51725	8.91533	32.0421	6.72691	49.5353	3.24962	18.6141	4.76752	19.3674	15.6786	19.4939	48.395	48.627	20.7692	23.5479	44.5504	28.9302	34.8982	18.7845	20.7235	30.3254	44.747	23.0216	26.1635	43.2006	20.5574
PE(O-37:4)		740.559	6.9066	0.324232	0.830153	0.317291	0.850933	0.174508	0.999514	0.0515197	8.31504e-05	68.4126	0.563931	0.334028948761321	Positive_normalized on PE	C42H78O7P1N1	740.5588673681	M741T414	740.558	740.559	6.8096	7.0185	348894	http://metlin.scripps.edu/metabo_list.php?mass_min=739.54912&mass_max=739.55357	0.000556743	0.000710156	0.000495526	0.570765	0.000564965	0.153501	0.00083562	0.589098	0.30106	0.000508261	0.328194	0.295196	0.29519	0.658515	0.17949	0.00147294	0.000747133	0.000414468	0.259741	0.000559984	0.000462596	0.794578	0.61293	0.712556	0.000425741
PE(36:3)		742.538	7.0501	0.203951	0.24245	0.211649	0.25538	0.276793	0.949386	0.128837	0.0114035	0.614445	0.0387767	0.231549185924278	Positive_normalized on PE	C41H76O8P1N1	742.5381319341	M743T423	742.538	742.538	6.897	7.1347	3.79146e+07	http://metlin.scripps.edu/metabo_list.php?mass_min=741.52846&mass_max=741.53291	6.49161	38.8253	13.4262	33.915	6.9593	18.7372	7.29355	28.1471	13.9755	13.4376	33.1478	51.3977	16.8024	25.9643	22.0422	34.6007	22.0308	17.518	17.3416	21.26	41.0483	9.2649	15.7835	39.7431	7.1411
PE(O-37:3)		742.574	6.9767	0.00132041	0.98802	0.00204348	0.999304	0.00153761	0.793948	0.000307862	3.23091e-06	0.145585	1	0.185075163222327	Positive_normalized on PE	C42H80O7P1N1	742.5745174321	M743T419_2	742.574	742.575	6.8873	7.0125	87937.5	http://metlin.scripps.edu/metabo_list.php?mass_min=741.56488&mass_max=741.56933	0.000549795	0.286588	0.00071361	0.000567578	0.00073203	0.00058577	0.000588064	0.548576	0.103234	0.000530729	0.00066796	0.000584042	0.000480008	0.346942	0.000739858	0.00121507	0.000687593	0.000708852	0.000641876	0.000413099	0.000568465	0.000489916	0.000725877	0.000448069	0.000450553
PE(36:2)		744.554	7.0779	0.209057	0.164642	0.218861	0.169174	0.296539	0.806166	0.125586	0.00280507	0.610286	0.0209982	0.338455201075597	Positive_normalized on PE	C41H78O8P1N1	744.5537819981	M745T425	744.553	744.554	6.9362	7.1529	1.2155e+08	http://metlin.scripps.edu/metabo_list.php?mass_min=743.54402&mass_max=743.54849	30.3612	112.792	81.9119	103.733	22.8307	47.9986	32.8088	90.0696	45.4048	57.8096	122.763	154.717	64.7911	77.7118	69.6156	124.152	76.6025	66.2026	65.829	85.9522	122.968	44.625	53.1179	127.826	33.4949
PE(36:1)		746.569	7.0945	0.17689	0.422864	0.174357	0.508978	0.230669	1	0.112887	0.00138305	0.430741	0.112216	0.364416339952602	Positive_normalized on PE	C41H80O8P1N1	746.5694320621	M747T426	746.569	746.569	6.9557	7.1711	2.44168e+07	http://metlin.scripps.edu/metabo_list.php?mass_min=745.55964&mass_max=745.56412	5.56734	16.7086	18.195	21.3904	5.06641	7.90378	8.97617	17.9639	8.8585	7.064	17.663	28.411	12.4514	12.0833	9.60777	24.9797	16.4927	9.51238	12.9867	12.983	20.0018	7.76736	12.9096	23.8042	8.26277
PE(34:2) [M+OOH]+		748.512	7.4945	1.43337	0.0029148	0.580696	0.0108412	1.18219	0.0180501	208.299	0.00276218	3.1524	0.0028004	0.402277099084783	Positive_normalized on PE		748.51231110924	M749T450	748.512	748.513	7.42	7.5833	159892	http://metlin.scripps.edu/metabo_list.php?mass_min=747.50249&mass_max=747.50698	0.000590193	0.000780728	0.000483201	0.000528151	0.000674637	0.000557025	0.731311	0.000752802	0.000326268	0.000342108	0.34383	0.942209	0.167893	0.439727	0.972376	0.00189567	0.585933	0.315879	0.373697	0.000439431	0.600962	0.000388865	0.000714836	0.000501542	0.00047588
PE(O-38:7)		748.527	6.805	0.130916	0.999453	0.143791	0.998546	0.125296	0.714932	0.0456458	7.68684e-08	0.454504	0.778541	0.276863684130793	Positive_normalized on PE	C43H74O7P1N1	748.5275672401	M749T408	748.527	748.527	6.6475	6.8861	3.48294e+07	http://metlin.scripps.edu/metabo_list.php?mass_min=747.51784&mass_max=747.52233	5.69762	26.7994	1.3658	47.9173	0.000555762	5.41789	2.54798	18.246	32.1755	22.5187	28.9301	13.339	27.7156	25.9303	15.9074	31.0202	28.5865	14.8189	16.0522	25.0125	27.2496	45.9111	39.2531	32.6744	31.3024
PE(36:0)		748.585	7.1207	7.95442e-05	1	0.00031156	1	0.22955	1	0.00418432	1	1.45306e-05	0.725073	0.31008646258295	Positive_normalized on PE	C41H82O8P1N1	748.5850821261	M749T427	748.585	748.585	7.0149	7.2253	2.17901e+06	http://metlin.scripps.edu/metabo_list.php?mass_min=747.57533&mass_max=747.57982	0.000529226	1.94288	0.000446781	0.297811	0.525964	0.000393401	0.000521174	0.000508495	0.000454724	0.000425331	0.000577708	0.000514581	0.00043446	0.000578965	0.000597542	0.00174099	0.000659443	0.00044385	0.000621636	0.00054321	0.000606287	0.000480597	0.00044753	0.000707076	0.000392821
PE(O-38:6)		750.543	6.804	0.185238	0.81941	0.217351	0.744028	0.208037	1	0.0649773	4.077e-06	0.554195	0.446856	0.342823829612642	Positive_normalized on PE	C43H76O7P1N1	750.5432173041	M751T408_2	750.543	750.543	6.6664	6.8982	6.89216e+07	http://metlin.scripps.edu/metabo_list.php?mass_min=749.53343&mass_max=749.53794	19.8759	55.8968	3.12063	95.5822	0.000773833	15.0883	2.15429	36.6395	54.6429	36.1173	66.637	50.7207	44.427	46.629	30.5588	56.877	49.4089	27.6444	29.6381	53.3592	35.1084	74.6733	91.9435	102.102	45.99
PE(O-38:5)		752.559	6.8261	0.175088	0.845902	0.208084	0.756929	0.207398	1	0.0693155	3.11504e-05	0.52418	0.44254	0.395142643113443	Positive_normalized on PE	C43H78O7P1N1	752.5588673681	M753T410	752.558	752.559	6.6664	6.9163	9.334e+07	http://metlin.scripps.edu/metabo_list.php?mass_min=751.54904&mass_max=751.55356	52.4264	96.5674	8.89094	129.023	3.15714	14.6948	3.51801	61.1534	50.6603	31.6379	82.4885	70.228	47.1983	54.3847	40.0297	70.9439	60.8371	33.0219	38.4613	71.0334	34.4827	87.6575	149.806	119.428	67.1174
PE(36:5) [M+OH]+		754.5	7.471	0.00519073	1	0.000849212	0.742391	0.252777	1	0.210916	1	0.144779	1	2.85808726552529	Positive_normalized on PE		754.50174642567	M754T448	754.499	754.5	7.4536	7.5066	33551.2	http://metlin.scripps.edu/metabo_list.php?mass_min=753.49005&mass_max=753.49458	0.000455874	0.000824258	0.000482046	0.000338252	0.000680268	0.000560896	0.000702633	0.000535468	0.000305224	0.000460633	0.00060173	0.000699767	0.000665191	0.000543723	0.000829959	0.00183522	0.000617553	0.000670153	0.000715209	0.000609913	0.230488	0.000505482	0.00061393	0.000702896	0.000554268
PE(37:4)		754.538	6.9413	0.397436	0.14372	0.292821	0.254371	0.368758	0.711435	0.111663	0.00831302	2.12887	0.0518602	0.135094696480279	Positive_normalized on PE	C42H76O8P1N1	754.5381319341	M755T416	754.538	754.538	6.8659	7.1985	1.27838e+06	http://metlin.scripps.edu/metabo_list.php?mass_min=753.52849&mass_max=753.53302	0.000441298	0.441564	0.000463931	1.74459	0.000679997	0.56506	0.000862118	0.000729852	0.581406	0.551357	1.86202	1.62155	0.706116	0.663965	1.36655	0.829611	1.12178	0.737574	0.601087	0.983123	1.2388	0.92713	0.900548	1.22812	0.535096
PE(O-38:4)		754.574	6.8596	0.154839	0.88054	0.2018	0.687068	0.229603	1	0.086474	0.000594964	0.509155	0.341923	0.248394420532232	Positive_normalized on PE	C43H80O7P1N1	754.5745174321	M755T412	754.574	754.575	6.7043	6.9529	1.07799e+07	http://metlin.scripps.edu/metabo_list.php?mass_min=753.56479&mass_max=753.56932	6.59598	14.0712	2.51407	13.7068	0.927354	3.34223	0.63099	15.9434	8.74044	4.64661	9.42543	9.78556	6.34254	10.1154	5.12885	10.4755	8.81653	4.90552	6.07826	6.16284	6.35589	13.1472	15.835	11.8759	5.7412
PE(37:3)		756.554	6.9974	0.00440484	0.999999	0.000820515	0.776233	0.00185905	0.851279	0.191776	1	0.115912	1	0.174472857335729	Positive_normalized on PE	C42H78O8P1N1	756.5537819981	M757T420	756.553	756.554	6.9443	7.0192	46146.2	http://metlin.scripps.edu/metabo_list.php?mass_min=755.54411&mass_max=755.54865	0.000642455	0.00100234	0.000753512	0.24126	0.000498512	0.000449955	0.000622904	0.000466134	0.000428611	0.000497151	0.000491726	0.000619557	0.000563472	0.000554956	0.000579236	0.0012131	0.00051233	0.000709978	0.000737516	0.000629657	0.000675507	0.000571719	0.000567484	0.000573958	0.000551811
PE(O-38:3)		756.59	6.9228	0.102243	1	0.122229	0.99997	0.189493	0.999867	0.0656848	7.90912e-05	0.302461	0.821311	0.274251647556344	Positive_normalized on PE	C43H82O7P1N1	756.5901674961	M757T415	756.59	756.59	6.7615	6.9929	3.91087e+06	http://metlin.scripps.edu/metabo_list.php?mass_min=755.58041&mass_max=755.58495	4.00089	7.90839	0.88128	3.67338	1.08897	1.89066	0.532392	8.09782	2.48645	0.906314	1.68051	3.72782	1.99887	4.434	1.93565	4.68124	2.10738	1.57581	1.94765	1.98104	1.75276	2.22995	2.80094	3.53443	1.11528
PE(O-38:2)		758.606	6.9287	0.118311	0.999901	0.119315	0.999992	0.177421	0.996726	0.0692395	0.000202274	0.374291	0.692905	0.128604471199763	Positive_normalized on PE	C43H84O7P1N1	758.6058175601	M759T416	758.605	758.606	6.7807	7.0108	1.33809e+06	http://metlin.scripps.edu/metabo_list.php?mass_min=757.59617&mass_max=757.60072	1.22021	1.77849	0.428771	1.13725	0.244041	0.651925	0.000813307	2.74114	0.973302	0.201647	0.798668	1.17572	0.500775	1.28894	0.696045	1.37568	0.591316	0.467193	0.522066	0.419604	0.533663	0.894451	1.21844	1.18072	0.447021
PE(O-36:3) [M+OOH]+		760.549	7.399	0.213381	0.331731	0.205847	0.407655	0.977801	0.105081	1.72853	0.0658112	0.339128	0.276122	0.245358760927608	Positive_normalized on PE		760.54869660724	M761T444	760.548	760.549	7.2752	7.4773	1.81176e+06	http://metlin.scripps.edu/metabo_list.php?mass_min=759.53896&mass_max=759.54352	1.32867	0.514466	2.53924	0.00038872	3.64129	0.000538719	2.11931	3.34935	0.000374602	0.290524	2.08335	3.77153	1.5211	2.69796	2.50937	2.0199	1.43315	2.04556	2.38024	0.121851	3.09558	0.000391789	0.000503266	0.545722	0.000432567
PE(38:7)		762.507	6.8658	0.00311677	0.999994	0.00509447	1	0.00101435	0.50055	0.000864518	0.265865	0.163683	1	-0.246809460838974	Positive_normalized on PE	C43H72O8P1N1	762.5068318061	M763T412	762.506	762.507	6.791	6.9054	67001.6	http://metlin.scripps.edu/metabo_list.php?mass_min=761.49746&mass_max=761.50203	0.00049878	0.00066371	0.000705271	0.461658	0.000736781	0.000360555	0.000707418	0.000424398	0.000421521	0.000555995	0.000677349	0.000796684	0.173582	0.000504335	0.000483725	0.00116013	0.000784681	0.0820521	0.000458036	0.000431483	0.000663725	0.000458733	0.000422154	0.000691761	0.000351286
PE(O-39:7)_RT_6.786		762.542	6.7863	0.013076	0.958128	0.121963	1	0.281314	1	0.232152	1	0.182615	1	1.92422418397227	Positive_normalized on PE	C44H76O7P1N1	762.5432173041	M763T407	762.542	762.542	6.7863	6.7863	2424.64	http://metlin.scripps.edu/metabo_list.php?mass_min=761.53218&mass_max=761.53676	0.000448111	0.000705158	0.000683965	0.000503636	0.000513577	0.000508038	0.000805161	0.000470627	0.000441702	0.000490103	0.000653185	0.000796194	0.000500284	0.000569426	0.000499516	0.00176874	0.0007009	0.000699701	0.000575972	0.000418679	0.000439007	0.000620943	0.000575798	0.000577235	0.000466571
PE(O-39:7)_RT_6.763		762.543	6.7628	0.160795	0.991189	0.160397	0.995459	0.130233	0.840126	0.0421079	3.78691e-07	0.993187	0.68266	0.625937113107421	Positive_normalized on PE	C44H76O7P1N1	762.5432173041	M763T406	762.542	762.543	6.6612	6.8341	1.80439e+06	http://metlin.scripps.edu/metabo_list.php?mass_min=761.53318&mass_max=761.53775	0.000728617	1.20248	0.000472121	2.38278	0.000721849	0.000502032	0.000572547	1.38842	1.24726	1.3043	1.54263	0.73971	2.18253	1.71375	0.944946	1.35788	1.80418	0.924975	0.838038	0.729128	1.26068	2.46046	2.0832	1.64459	1.79633
PE(38:6)		764.522	6.9075	0.238259	0.343463	0.221823	0.434229	0.255746	0.999367	0.101425	0.00160779	0.547288	0.170759	0.473328265200702	Positive_normalized on PE	C43H74O8P1N1	764.5224818701	M765T414	764.521	764.522	6.7615	7.1612	3.75869e+07	http://metlin.scripps.edu/metabo_list.php?mass_min=763.51256&mass_max=763.51714	4.19992	15.0038	2.15472	43.1276	0.000829909	6.78389	3.55807	13.177	17.8587	33.8897	53.8651	24.5638	28.3315	23.3469	41.6853	28.3779	41.6118	20.8255	20.7009	24.5007	61.4446	28.274	19.1084	22.1333	29.7618
PE(35:1) [M+OOH]+		764.543	8.2779	0.00372864	1	0.0015611	0.999915	0.000608257	0.458355	0.00016505	2.84735e-07	0.00680098	1	0.158574680981483	Positive_normalized on PE		764.54361123724	M765T497	764.543	764.544	8.2401	8.3003	168118	http://metlin.scripps.edu/metabo_list.php?mass_min=763.53392&mass_max=763.53851	0.000632043	0.00108112	0.000472439	0.118953	0.000816358	0.076199	0.000868374	0.000631649	0.000379994	0.000332712	0.00074785	0.000548234	0.000405681	0.000690935	0.271392	0.00165329	0.000849211	0.000554095	0.000611555	0.000566057	0.149426	0.000617918	0.146737	0.153999	0.000561608
PE(O-39:6)		764.559	6.7802	0.229929	0.836738	0.225431	0.869389	0.218763	1	0.0568994	1.85125e-05	2.55823	0.441344	0.127351998853499	Positive_normalized on PE	C44H78O7P1N1	764.5588673681	M765T407	764.558	764.559	6.6748	6.8773	969909	http://metlin.scripps.edu/metabo_list.php?mass_min=763.5492&mass_max=763.55379	0.000462672	0.791127	0.000448359	1.52849	0.000631097	0.315239	0.000722005	0.738282	0.730848	0.412572	1.09711	0.664382	0.853783	0.891454	0.364282	0.00170348	0.515973	0.482397	0.398672	0.269766	0.000534635	1.37793	1.59461	1.67594	0.702419
PE(38:5)		766.538	6.9249	0.279726	0.0639012	0.300761	0.060482	0.388459	0.367674	0.141805	0.0323764	0.64229	0.0201949	0.406938790073768	Positive_normalized on PE	C43H76O8P1N1	766.5381319341	M767T415	766.536	766.538	6.8097	7.2922	2.77964e+07	http://metlin.scripps.edu/metabo_list.php?mass_min=765.52824&mass_max=765.53284	4.78642	15.0507	5.33187	31.5504	4.62957	10.6818	5.91783	8.04951	15.8991	13.972	42.9269	34.6633	18.8571	13.8491	19.9119	18.9705	15.9752	19.9992	13.0014	19.5483	30.5578	16.3356	18.3988	27.4392	12.0254
PE(O-39:5)		766.574	6.7862	0.251696	0.964792	0.155629	0.99952	0.175043	0.999933	0.0417111	5.44722e-05	106.536	0.745003	0.896758350769209	Positive_normalized on PE	C44H80O7P1N1	766.5745174321	M767T407	766.574	766.574	6.6986	6.8683	662199	http://metlin.scripps.edu/metabo_list.php?mass_min=765.56426&mass_max=765.56886	0.266829	0.760048	0.000722219	0.97516	0.000783509	0.000497783	0.000746915	0.632597	0.481106	0.000491849	0.461966	0.471768	0.44852	0.409831	0.000630817	0.0015818	0.0005553	0.00065817	0.000482019	0.000407594	0.137918	0.775019	1.15019	0.915216	0.615004
PE(38:4)		768.553	6.9157	0.262322	0.138823	0.274112	0.14298	0.299539	0.863614	0.101835	5.20207e-05	0.670686	0.0433142	0.366920450645059	Positive_normalized on PE	C43H78O8P1N1	768.5537819981	M769T415	768.553	768.554	6.7615	7.2271	9.23121e+07	http://metlin.scripps.edu/metabo_list.php?mass_min=767.54392&mass_max=767.54854	24.1817	50.195	17.9932	92.3026	3.02948	23.8551	5.88038	31.4263	38.918	45.2607	116.384	94.8602	39.3151	37.2751	67.6828	53.7516	62.4464	42.3758	42.3797	86.048	74.6319	66.0772	65.241	86.688	51.5251
PE(38:3)		770.569	6.9771	0.178937	0.705647	0.164682	0.843686	0.236644	1	0.0912368	0.000987876	0.443831	0.345241	0.288179222696208	Positive_normalized on PE	C43H80O8P1N1	770.5694320621	M771T419	770.568	770.569	6.8386	7.3498	9.40179e+06	http://metlin.scripps.edu/metabo_list.php?mass_min=769.55962&mass_max=769.56425	1.43037	5.55261	5.31906	9.34015	0.945634	3.27811	1.14995	5.10417	6.72655	6.364	9.72087	7.20556	5.30855	5.30893	5.6683	5.51405	5.14929	4.28802	4.98773	10.2781	10.9946	7.62793	5.34679	8.44199	3.87782
PE(36:4) [M+OOH]+		772.512	7.6732	0.320119	0.524732	0.151822	0.974872	1.26276	0.408391	338.626	0.253617	0.337443	0.692858	0.260331504755339	Positive_normalized on PE		772.51231110924	M773T460	772.512	772.512	7.4124	7.7219	534587	http://metlin.scripps.edu/metabo_list.php?mass_min=771.50252&mass_max=771.50715	0.000525394	0.00092374	0.458784	0.000354886	1.34161	0.000405494	1.02287	0.00053195	0.000336492	0.000574851	0.000677404	1.98357	0.435457	0.000615116	2.56213	0.00132498	0.000737959	0.00054338	0.000662178	0.000529145	0.000568172	0.000574133	0.000689325	0.000656845	0.000491265
PE(O-40:9)		772.527	6.667	0.24098	0.999999	0.169015	1	0.0491479	0.787246	0.00848707	2.31426e-11	30.5614	0.999894	0.980211104613588	Positive_normalized on PE	C45H74O7P1N1	772.5275672401	M773T400	772.526	772.528	6.6006	6.761	531002	http://metlin.scripps.edu/metabo_list.php?mass_min=771.51721&mass_max=771.52185	0.000715381	0.000757942	0.00069989	0.000404463	0.00083378	0.000519332	0.000660199	0.000730027	0.716213	0.000546507	0.267026	0.000831496	0.369805	0.000625153	0.000576369	0.00106013	0.000593465	0.000723793	0.000491167	0.376813	0.202602	0.480812	0.000723984	0.000481205	0.247081
PE(38:2)		772.585	6.9964	0.084616	1	0.103369	1	0.116806	0.999778	0.0694335	0.84615	0.0430129	0.881395	0.196905303445435	Positive_normalized on PE	C43H82O8P1N1	772.5850821261	M773T420	772.584	772.585	6.8579	7.0642	2.00566e+06	http://metlin.scripps.edu/metabo_list.php?mass_min=771.57534&mass_max=771.57998	0.000535354	0.823824	0.585928	1.37567	0.217679	0.5174	0.000551909	0.635978	0.476713	0.296603	0.607051	0.76652	0.434933	0.000473128	0.462331	0.00166296	0.000504689	0.410689	0.354758	0.445883	0.612621	0.501625	0.642185	0.7566	0.105633
PE(36:3) [M+OOH]+		774.528	7.4329	0.975946	0.00855864	2.55733	0.0045659	0.815149	0.0600822	295.346	0.0054095	0.823422	0.0202058	0.221003354838144	Positive_normalized on PE		774.52796117324	M775T446	774.527	774.528	7.3158	7.5644	202289	http://metlin.scripps.edu/metabo_list.php?mass_min=773.51819&mass_max=773.52284	0.000496009	0.000890341	0.199671	0.000356057	0.000637256	0.000476843	0.51845	0.153923	0.000321625	0.000510306	0.475384	1.19496	0.185908	0.000507842	0.000771779	0.00129384	0.000822239	0.000461359	0.000510875	0.000401175	0.662489	0.000387804	0.000689412	0.000440553	0.000338723
PE(O-40:8)		774.543	6.708	0.135566	0.999892	0.149627	0.9997	0.0974187	0.540257	0.0319423	1.46065e-09	0.489324	0.918197	0.474220278210022	Positive_normalized on PE	C45H76O7P1N1	774.5432173041	M775T402	774.542	774.543	6.5544	6.7805	1.93584e+07	http://metlin.scripps.edu/metabo_list.php?mass_min=773.53325&mass_max=773.5379	1.90436	10.2127	0.000591691	21.7791	0.000606043	1.18989	0.52897	9.15321	15.5897	16.4403	13.8529	6.32986	12.7986	12.0376	5.97175	13.6971	10.0612	5.75498	7.34518	10.6252	12.0393	17.2066	19.163	14.86	11.5087
PE(38:1)		774.601	7.0025	0.0649897	1	0.195843	1	0.280669	1	0.0861231	0.999995	0.0165601	0.867472	0.106106406271689	Positive_normalized on PE	C43H84O8P1N1	774.6007321901	M775T420	774.6	774.601	6.8847	7.078	2.82431e+06	http://metlin.scripps.edu/metabo_list.php?mass_min=773.59105&mass_max=773.59569	0.000431952	0.533731	0.612153	0.877067	0.621388	0.000407841	0.000510421	0.195634	0.423997	0.000462223	0.4716	0.758882	0.380121	0.413969	0.575694	0.00186106	0.000529639	0.442597	0.25173	0.224825	0.000694357	0.229371	0.435715	0.348038	0.291407
PE(36:2) [M+OOH]+		776.544	7.4278	1.36843	0.000776946	0.637186	0.00289424	1.26328	0.0057218	428.003	0.000725564	1.8743	0.00105369	-0.243080634975018	Positive_normalized on PE		776.54361123724	M777T446	776.543	776.544	7.3359	7.5098	297902	http://metlin.scripps.edu/metabo_list.php?mass_min=775.5342&mass_max=775.53886	0.245952	0.0010603	0.442619	0.000525417	0.000735931	0.000579977	0.538961	0.000752488	0.000485202	0.00056186	0.859602	1.52171	0.000426782	0.830786	0.971642	0.00123742	0.850927	0.503186	0.58755	0.000395933	0.687294	0.000647877	0.000659968	0.000707343	0.000354946
PE(O-40:7)		776.559	6.7223	0.130475	0.999823	0.158933	0.99679	0.119184	0.725583	0.0391292	1.04754e-08	0.476714	0.84339	0.267034617289161	Positive_normalized on PE	C45H78O7P1N1	776.5588673681	M777T403	776.558	776.559	6.573	6.8069	3.51673e+07	http://metlin.scripps.edu/metabo_list.php?mass_min=775.54905&mass_max=775.55371	9.24222	32.1546	2.41724	48.8436	1.20619	3.74188	1.4387	20.4309	23.4699	18.7433	25.4668	14.059	23.9838	25.3084	13.2302	27.5439	20.58	11.9774	16.4054	20.3124	18.246	35.6684	45.0727	31.7894	25.4645
PE(38:0)		776.616	7.0409	0.126279	1	0.124619	1	0.324906	1	0.299773	1	0.000721523	0.718678	0.324811716290077	Positive_normalized on PE	C43H86O8P1N1	776.6163822541	M777T422	776.616	776.616	6.9769	7.1155	51945	http://metlin.scripps.edu/metabo_list.php?mass_min=775.60653&mass_max=775.61119	0.000713323	0.00104269	0.000447205	0.000460805	0.000578274	0.000410512	0.000821875	0.000575954	0.00036032	0.000334906	0.000706633	0.00074107	0.0005879	0.000753096	0.00059902	0.00112449	0.00074236	0.000571016	0.000591907	0.000514936	0.000461257	0.000452183	0.000708296	0.000566624	0.000504388
PE(39:6)		778.538	6.8369	0.357446	0.647257	0.175857	0.960359	0.20126	0.999999	0.0670603	0.000594645	107.696	0.372642	0.195153061597798	Positive_normalized on PE	C44H76O8P1N1	778.5381319341	M779T410	778.537	778.538	6.7538	6.9232	495562	http://metlin.scripps.edu/metabo_list.php?mass_min=777.52837&mass_max=777.53304	0.000557333	0.000859489	0.000484765	0.811484	0.000643405	0.000538653	0.000707497	0.27732	0.000407385	0.642681	0.956917	0.000601645	0.470044	0.248571	0.000519777	0.00169295	0.602645	0.296133	0.000637918	0.373585	0.963134	0.574978	0.171769	0.218122	0.52444
PE(O-40:6)		778.574	6.7384	0.14795	0.992565	0.189444	0.952919	0.167236	0.994264	0.0506802	2.95411e-06	0.49206	0.729046	0.240737521983285	Positive_normalized on PE	C45H80O7P1N1	778.5745174321	M779T404	778.574	778.575	6.5915	6.8244	1.63557e+07	http://metlin.scripps.edu/metabo_list.php?mass_min=777.56472&mass_max=777.5694	5.40918	18.2577	1.48785	24.6193	0.471593	3.84536	0.394794	10.5204	12.1265	6.72598	11.3549	11.4185	9.62123	12.0343	6.89664	12.2545	8.99849	6.44266	7.98381	9.66744	7.76006	16.5562	22.7625	20.2498	9.65639
PE(O-40:5)		780.59	6.7562	0.111406	1	0.124836	0.999999	0.115176	0.833891	0.0360415	8.85305e-07	0.305386	0.987111	0.381116893792244	Positive_normalized on PE	C45H82O7P1N1	780.5901674961	M781T405	780.59	780.59	6.6102	6.8244	1.30587e+07	http://metlin.scripps.edu/metabo_list.php?mass_min=779.58025&mass_max=779.58494	6.50093	14.2725	1.06052	16.7692	0.185584	2.72427	0.000600016	7.61182	7.12184	2.7522	5.78415	6.9196	3.9945	6.95162	3.62783	7.43085	4.84033	3.39995	4.53979	6.76544	4.45713	9.25497	18.9319	12.4168	5.53001
PE(O-40:4)		782.606	6.7886	0.106039	1	0.116337	1	0.132942	0.908857	0.044379	6.90758e-06	0.473464	0.877246	0.265216658785926	Positive_normalized on PE	C45H84O7P1N1	782.6058175601	M783T407	782.605	782.606	6.6664	6.8775	1.8417e+06	http://metlin.scripps.edu/metabo_list.php?mass_min=781.59599&mass_max=781.60068	1.04111	2.64378	0.20912	2.09917	0.000811014	0.765458	0.000580204	2.38809	1.33474	0.711963	0.761729	1.33862	0.704968	1.80782	0.513878	1.17239	0.812827	0.6572	0.834528	0.914322	0.891409	1.44284	1.73725	1.6334	0.616634
PE(O-40:3)		784.621	6.8358	0.0666867	0.996607	0.0707598	0.997202	0.109238	0.859635	0.034482	5.26605e-05	0.245033	0.999257	0.0989319094130022	Positive_normalized on PE	C45H86O7P1N1	784.6214676241	M785T410	784.621	784.622	6.6852	6.9038	912720	http://metlin.scripps.edu/metabo_list.php?mass_min=783.61176&mass_max=783.61647	0.707314	2.14952	0.000671016	0.656405	0.173246	0.462201	0.000881934	1.97395	0.671697	0.267741	0.00049759	0.783591	0.391399	0.948788	0.257508	1.07896	0.368645	0.334613	0.462721	0.413442	0.490123	0.607643	0.472212	0.690886	0.318562
PE(O-38:4) [M+OOH]+		786.564	7.9248	0.000276231	0.999931	0.000115538	0.949848	0.000110374	0.467823	0.000180833	0.788281	0.000168825	0.968802	0.250038397892021	Positive_normalized on PE		786.56434667124	M787T475	786.564	786.564	7.8655	7.9704	609848	http://metlin.scripps.edu/metabo_list.php?mass_min=785.55452&mass_max=785.55924	0.546779	0.000649888	0.546044	0.000502702	0.000594953	0.115436	0.543635	0.000646043	0.000388782	0.000381114	0.000487543	0.000557446	0.000403967	0.00076704	0.000791867	0.00171071	0.4511	0.000731065	0.000737942	0.399276	0.000718823	0.000387605	0.301596	0.000620918	0.00036215
PE(O-40:2)		786.637	6.8735	0.0963919	1	0.0624512	0.99925	0.0739905	0.768496	0.0212361	6.5751e-06	18.0169	0.990238	0.0860474270372091	Positive_normalized on PE	C45H88O7P1N1	786.6371176881	M787T412	786.637	786.637	6.7427	6.9055	169430	http://metlin.scripps.edu/metabo_list.php?mass_min=785.62742&mass_max=785.63214	0.000695774	0.448402	0.000602385	0.000394478	0.000640317	0.000522266	0.000810485	0.488418	0.112727	0.000452622	0.000554158	0.146293	0.00057316	0.000699091	0.000704991	0.00136007	0.000666454	0.000636279	0.000702576	0.000382281	0.000573171	0.00051322	0.000658727	0.146101	0.000551744
PE(40:8)		788.522	6.7662	0.00058662	0.985925	0.00067098	0.99189	0.000432933	0.392288	0.000158335	8.57893e-05	0.171818	1	0.611105087114428	Positive_normalized on PE	C45H74O8P1N1	788.5224818701	M789T406	788.521	788.523	6.6832	6.8518	345370	http://metlin.scripps.edu/metabo_list.php?mass_min=787.51236&mass_max=787.51709	0.000565486	0.000737067	0.000708889	0.491543	0.000556416	0.000466838	0.000548167	0.186108	0.397931	0.000332792	0.000592741	0.000895048	0.00065594	0.00073128	0.00073917	0.00169897	0.286782	0.000583415	0.000443019	0.000406913	0.31347	0.000473152	0.487347	0.502905	0.0766543
PE(40:7)		790.538	6.7772	0.28959	0.465601	0.213576	0.690935	0.248	0.999991	0.0886674	0.00254892	0.557863	0.367901	0.419883730599767	Positive_normalized on PE	C45H76O8P1N1	790.5381319341	M791T407	790.537	790.538	6.6288	7.0722	4.36077e+06	http://metlin.scripps.edu/metabo_list.php?mass_min=789.52815&mass_max=789.5329	0.000684983	1.28523	0.000781606	3.85247	0.000691935	0.353723	0.000621822	0.000422664	2.01526	3.09171	7.09146	2.27414	2.64601	2.42159	3.20189	2.85808	3.18904	1.25392	1.89397	2.57555	7.35948	0.000381477	2.46792	2.63247	2.16606
PE(O-41:7)		790.574	6.685	0.00601799	1	0.00101618	0.996412	0.000568776	0.368578	0.000143711	8.12223e-10	0.130656	1	0.135891174994084	Positive_normalized on PE	C46H80O7P1N1	790.5745174321	M791T401	790.574	790.575	6.5887	6.727	155521	http://metlin.scripps.edu/metabo_list.php?mass_min=789.56476&mass_max=789.5695	0.000621498	0.000805575	0.000500952	0.179998	0.000467027	0.000367512	0.000650625	0.000752337	0.000475962	0.000555868	0.000584252	0.000565103	0.000417993	0.000709036	0.000551821	0.00122056	0.000692334	0.000722144	0.000726414	0.000576988	0.000675801	0.219484	0.238486	0.000505075	0.000514455
PE(40:6)		792.554	6.82	0.215649	0.493702	0.224948	0.503047	0.207401	0.999999	0.0733242	3.18507e-07	0.584887	0.216637	0.292722216861259	Positive_normalized on PE	C45H78O8P1N1	792.5537819981	M793T409	792.553	792.554	6.6664	7.0306	2.12444e+07	http://metlin.scripps.edu/metabo_list.php?mass_min=791.54389&mass_max=791.54865	2.56031	7.74151	3.60591	21.3729	0.000540793	3.50237	2.09515	7.64598	10.5448	21.9883	27.4155	10.9349	14.3873	9.81369	13.9548	14.2034	21.0462	11.1604	10.1925	17.6316	29.7608	20.4554	13.6163	12.7351	21.3973
PE(40:5)		794.569	6.8344	0.207126	0.558167	0.243043	0.47735	0.328249	0.912273	0.0927704	0.00119341	0.619694	0.229428	0.329816488532282	Positive_normalized on PE	C45H80O8P1N1	794.5694320621	M795T410	794.569	794.57	6.7043	7.0188	6.13828e+06	http://metlin.scripps.edu/metabo_list.php?mass_min=793.55951&mass_max=793.56428	2.12767	3.65067	2.04013	8.09297	0.365263	2.53397	0.000568191	4.35555	3.65502	3.17109	6.53596	6.81833	3.1005	3.01299	2.75175	4.33534	4.17656	3.13293	3.09939	5.07867	6.1237	4.42054	4.9253	6.80064	3.39759
PE(38:6) [M+OOH]+		796.512	7.5985	0.15571	0.995493	0.190046	0.981351	345.994	0.617649	355.513	0.627341	0.106122	0.996897	0.101830501711107	Positive_normalized on PE		796.51231110924	M797T456	796.512	796.512	7.5182	7.6675	802860	http://metlin.scripps.edu/metabo_list.php?mass_min=795.50256&mass_max=795.50734	0.393904	0.000682491	0.000759603	0.000463824	1.85237	0.000465526	3.78449	0.000451303	0.000489525	0.513736	0.000727704	1.87207	0.931161	0.000654604	3.27754	0.00179132	0.000532094	2.46495	1.51529	0.000653521	2.80812	0.000508053	0.00071027	0.000443933	0.000336342
PE(40:4)		796.585	6.8558	0.082122	1	0.113698	1	0.11981	0.978965	0.0316148	8.12384e-05	0.185432	0.999999	0.303955102181129	Positive_normalized on PE	C45H82O8P1N1	796.5850821261	M797T411_2	796.584	796.585	6.7043	7.0867	2.70999e+06	http://metlin.scripps.edu/metabo_list.php?mass_min=795.57517&mass_max=795.57995	0.823429	1.86899	0.43586	3.74859	0.181323	0.587645	0.000542035	0.000585704	1.17119	0.807286	0.000510778	1.92774	0.000619183	1.01612	0.696027	0.00176872	1.10143	0.834871	0.780482	1.88682	1.33075	1.78944	2.45189	1.99614	1.07173
PE(38:5) [M+OOH]+		798.528	7.6007	2.30288	0.000148678	0.7017	0.00101695	3.07454	0.00058704	936.799	0.000212061	2.29292	0.000361507	0.251930177159173	Positive_normalized on PE		798.52796117324	M799T456	798.527	798.528	7.5235	7.6554	448660	http://metlin.scripps.edu/metabo_list.php?mass_min=797.51809&mass_max=797.52288	0.000743653	0.000731727	0.000509546	0.000533541	0.000727548	0.000378588	1.34792	0.000649227	0.000469314	0.000431448	0.000428493	5.59133	0.000410004	0.000619526	2.4606	0.00188393	0.000642271	0.000584123	0.000660854	0.000482353	0.000561823	0.000595049	0.000517837	0.000402314	0.000466137
PE(40:3)		798.601	6.8633	0.00478431	1	0.00179401	0.999854	0.00310568	0.999485	0.000357832	0.00783978	0.00190084	0.998997	-0.0473451858055377	Positive_normalized on PE	C45H84O8P1N1	798.6007321901	M799T412_2	798.6	798.601	6.7358	6.941	130752	http://metlin.scripps.edu/metabo_list.php?mass_min=797.5911&mass_max=797.5959	0.000657858	0.000648033	0.000560118	0.315605	0.000472426	0.000457488	0.000592941	0.000578104	0.00032993	0.000551816	0.000690451	0.000867687	0.000449562	0.000629619	0.00079695	0.00154383	0.000604509	0.000548694	0.000593849	0.000401165	0.000682849	0.00050065	0.239927	0.138963	0.000531674
PE(O-42:9)		800.558	6.6505	0.000736692	0.99997	0.00122249	1	0.000190652	0.181836	6.88068e-05	4.87701e-08	0.157523	1	0.87110158714027	Positive_normalized on PE	C47H78O7P1N1	800.5588673681	M801T399	800.557	800.559	6.5388	6.7448	420895	http://metlin.scripps.edu/metabo_list.php?mass_min=799.54849&mass_max=799.55329	0.00066096	0.000847212	0.000582893	0.646846	0.000712608	0.000582056	0.000599835	0.000669162	0.000415611	0.706362	0.000585476	0.000766567	0.000418166	0.37383	0.000763469	0.00132483	0.000642073	0.000459557	0.000669809	0.000571383	0.000772242	0.459332	0.443309	0.000711405	0.167002
PE(O-42:8)		802.574	6.6137	0.213125	0.999945	0.164059	0.999999	0.0924723	0.956591	0.015634	2.57658e-09	2.58348	0.995226	0.370597487970251	Positive_normalized on PE	C47H80O7P1N1	802.5745174321	M803T397	802.574	802.575	6.5514	6.6913	1.01028e+06	http://metlin.scripps.edu/metabo_list.php?mass_min=801.56453&mass_max=801.56935	0.00071053	0.884653	0.000458865	0.000433558	0.000785755	0.000546884	0.000658098	0.430616	0.696126	0.646994	0.456907	0.393193	0.000664523	0.000772314	0.000787263	0.509021	0.000798104	0.27987	0.447012	0.000373287	0.000549154	1.27686	0.000657719	0.657618	0.779497
PE(O-40:9) [M+OOH]+		804.517	8.0027	0.141759	1	0.00783675	0.994425	0.00478582	0.347676	0.289466	1	0.182167	1	1.10187824481852	Positive_normalized on PE		804.51739647924	M805T480	804.515	804.517	7.9205	8.0502	26535.1	http://metlin.scripps.edu/metabo_list.php?mass_min=803.50682&mass_max=803.51164	0.000557849	0.000899466	0.000759371	0.000528991	0.000476084	0.000394973	0.000854466	0.000507886	0.000373039	0.000485168	0.000724751	0.000909973	0.000649201	0.000697165	0.000551912	0.00106282	0.000748323	0.000567807	0.000523645	0.000533313	0.000573476	0.000488213	0.000734275	0.000430812	0.000503554
PE(O-42:7)		804.59	6.635	0.0868295	1	0.093541	1	0.0631301	0.456111	0.018601	7.28948e-10	0.446854	0.998135	0.220604361334479	Positive_normalized on PE	C47H82O7P1N1	804.5901674961	M805T398	804.59	804.59	6.4995	6.7362	3.38095e+06	http://metlin.scripps.edu/metabo_list.php?mass_min=803.5803&mass_max=803.58513	0.832934	3.40271	0.000461969	3.79663	0.00058487	0.280603	0.000863303	1.83082	1.97436	1.64463	1.30862	0.908586	1.72573	2.45866	0.778436	2.05747	1.09712	0.952069	1.42165	1.4395	0.958453	2.47169	3.40849	2.39944	1.53062
PE(O-42:6)		806.606	6.6536	0.121509	1	0.124656	1	0.0919484	0.709405	0.0274997	6.13693e-08	0.547123	0.978065	0.257325319953141	Positive_normalized on PE	C47H84O7P1N1	806.6058175601	M807T399_2	806.605	806.606	6.5177	6.7435	2.30239e+06	http://metlin.scripps.edu/metabo_list.php?mass_min=805.59591&mass_max=805.60075	0.618889	2.04955	0.000665466	2.71689	0.00065189	0.418957	0.00057534	1.15407	1.41439	1.24834	0.967996	1.12919	0.894985	1.39897	0.353568	0.907998	0.576067	0.370296	0.828284	0.83213	0.712325	1.4846	2.71423	2.35038	1.07205
PE(O-40:7) [M+OOH]+		808.548	7.1108	0.000743929	0.999896	0.0005662	0.998519	0.000729376	0.971074	0.000775055	0.962873	0.000985511	0.99983	0.416310584071045	Positive_normalized on PE		808.54869660724	M809T427	808.548	808.549	6.9754	7.1815	279658	http://metlin.scripps.edu/metabo_list.php?mass_min=807.53866&mass_max=807.54351	0.000512993	0.000975277	0.000684202	0.243544	0.000651252	0.000524063	0.000692857	0.000729616	0.000299394	1.87183	0.000735087	0.000846431	0.00041837	0.000788007	1.16238	0.00136101	0.000667398	0.000672739	0.000621207	0.69471	1.7279	1.35221	0.000488608	0.000484086	1.27138
PE(O-42:5)		808.621	6.6568	0.107576	1	0.100636	1	0.0762805	0.700606	0.0200085	2.38501e-08	0.454118	0.998099	0.0959955962912538	Positive_normalized on PE	C47H86O7P1N1	808.6214676241	M809T399	808.621	808.622	6.5544	6.7435	1.75595e+06	http://metlin.scripps.edu/metabo_list.php?mass_min=807.61169&mass_max=807.61654	0.639671	1.63857	0.000533478	1.70288	0.000680174	0.000515155	0.000761619	0.888526	0.792647	0.000498579	0.502263	0.733744	0.48091	0.897704	0.000792829	0.687033	0.422105	0.000445795	0.235623	0.980596	0.000762848	1.09873	2.31828	1.90075	0.745969
PE(O-42:4)		810.637	6.7592	0.0908739	1	0.0718261	0.999854	0.0802881	0.721445	0.0221735	2.33116e-07	0.859453	0.989213	0.18218768520694	Positive_normalized on PE	C47H88O7P1N1	810.6371176881	M811T406	810.636	810.638	6.5915	6.8244	532067	http://metlin.scripps.edu/metabo_list.php?mass_min=809.62726&mass_max=809.63212	0.000456803	0.868164	0.000588304	0.449457	0.000558736	0.377485	0.000841975	0.790503	0.481383	0.301492	0.000682034	0.439605	0.000530806	0.611043	0.000734168	0.375559	0.000803753	0.141801	0.172178	0.000662775	0.000743304	0.000395045	0.436241	0.567141	0.000579053
PE(O-42:3)		812.653	6.7708	0.000512217	0.952837	0.000354041	0.752156	0.000604528	0.622382	0.000133833	7.84079e-08	0.132756	1	0.132593038851114	Positive_normalized on PE	C47H90O7P1N1	812.6527677521	M813T406	812.652	812.653	6.671	6.8341	244338	http://metlin.scripps.edu/metabo_list.php?mass_min=811.64294&mass_max=811.64782	0.164961	0.336285	0.000682232	0.205988	0.000833262	0.000456169	0.000852121	0.683131	0.205571	0.165063	0.000461379	0.00075865	0.000533462	0.315734	0.000780677	0.00158229	0.000637057	0.000630213	0.000541549	0.000478936	0.000653004	0.0910659	0.286821	0.417251	0.000395814
PE(O-40:4) [M+OOH]+		814.595	6.9919	0.00306138	0.999978	0.120366	1	0.00121721	0.559879	0.000421556	0.000721699	0.150399	1	0.192487242843922	Positive_normalized on PE		814.59564679924	M815T420	814.595	814.596	6.9106	7.0125	93222.1	http://metlin.scripps.edu/metabo_list.php?mass_min=813.58577&mass_max=813.59066	0.000595594	0.00106687	0.00059721	0.42671	0.000716974	0.000501904	0.000802599	0.000751951	0.000500156	0.000553681	0.000726906	0.000616123	0.000568356	0.000624707	0.000509037	0.00189775	0.000656988	0.000608726	0.000430604	0.000386502	0.00071104	0.000380502	0.000444109	0.00066515	0.000510753
PE(O-42:2)		814.668	6.8002	0.00442819	0.999717	0.00379499	0.998459	0.248878	1	0.00151106	0.109052	0.155998	1	0.218268066092007	Positive_normalized on PE	C47H92O7P1N1	814.6684178161	M815T408_2	814.668	814.669	6.7805	6.8434	22523.9	http://metlin.scripps.edu/metabo_list.php?mass_min=813.65852&mass_max=813.66341	0.000449109	0.00101376	0.000578443	0.000399057	0.000754717	0.000568402	0.000608753	0.000462539	0.00043054	0.000467736	0.000753496	0.000632334	0.000590114	0.00067079	0.000474437	0.00144532	0.000653778	0.000653402	0.000462334	0.000586083	0.000578955	0.000640311	0.000606462	0.000604266	0.000335918
PE(42:8)		816.551	6.8299	0.727773	0.368741	0.283442	0.652656	0.567345	0.719525	0.287387	0.999986	41.9647	0.262676	2.92938218251657	Positive_normalized on PE	C47H78O8P1N1	816.5537819981	M817T410	816.551	816.552	6.7243	6.9127	88313.9	http://metlin.scripps.edu/metabo_list.php?mass_min=815.54166&mass_max=815.54656	0.000659764	0.000822532	0.0006891	0.322169	0.00064604	0.177469	0.000631464	0.000433264	0.000360229	0.000346871	0.00069968	0.37054	0.000474054	0.000616709	0.000581295	0.00184616	0.000667952	0.000686867	0.000474305	0.214204	0.000683879	0.099558	0.000414337	0.000668981	0.000341333
PE(42:7)		818.568	6.7595	0.119079	1	0.00268793	0.999193	0.256593	1	0.00562476	0.998626	0.156836	1	2.29920887131008	Positive_normalized on PE	C47H80O8P1N1	818.5694320621	M819T406	818.567	818.569	6.6792	6.8782	37766.9	http://metlin.scripps.edu/metabo_list.php?mass_min=817.55782&mass_max=817.56273	0.00043151	0.000665073	0.000591172	0.000427958	0.00055794	0.000384946	0.000501063	0.000592299	0.000288279	0.000376	0.000478869	0.000800167	0.000414905	0.000591521	0.000479604	0.00137982	0.000736394	0.000518916	0.000535858	0.000666104	0.000448158	0.000368617	0.000484712	0.000591267	0.000568179
PE(42:6)		820.585	6.7173	0.000890818	1	0.00850213	1	0.236349	1	0.00126249	1	0.000139165	0.916524	0.258505918053065	Positive_normalized on PE	C47H82O8P1N1	820.5850821261	M821T403	820.584	820.585	6.6506	6.7726	464370	http://metlin.scripps.edu/metabo_list.php?mass_min=819.57514&mass_max=819.58006	0.000725094	0.000832752	0.000618101	0.499991	0.000602537	0.000461056	0.000575744	0.000472263	0.000443054	0.000484182	0.000567683	0.000737872	0.000522663	0.000784345	0.000670245	0.00129747	0.000723858	0.000711574	0.000515365	0.000624142	0.000747536	0.000456426	0.000440315	0.000438032	0.000444063
PE(40:6) [M+OOH]+		824.544	7.5459	0.0101266	1	0.00509831	0.999662	0.00382016	0.834167	0.00166712	0.099591	0.164023	1	0.0500122025059594	Positive_normalized on PE		824.54361123724	M825T453	824.543	824.544	7.4866	7.5481	24376.9	http://metlin.scripps.edu/metabo_list.php?mass_min=823.53382&mass_max=823.53877	0.000762633	0.000898551	0.000620054	0.00041221	0.000477823	0.000557188	0.000641274	0.000756346	0.000293874	0.000525794	0.000734102	0.000863999	0.00048862	0.000527556	0.000495043	0.00177389	0.000746565	0.000567271	0.000762661	0.000538577	0.000484998	0.000370642	0.000513305	0.000416979	0.000535125
PE(O-44:9)		828.59	6.5563	0.00186512	1	0.000893313	0.999754	0.000400925	0.478833	8.36312e-05	8.23803e-11	0.136745	1	0.515931900647053	Positive_normalized on PE	C49H82O7P1N1	828.5901674961	M829T393	828.589	828.59	6.4846	6.6377	256758	http://metlin.scripps.edu/metabo_list.php?mass_min=827.57998&mass_max=827.58495	0.000538131	0.0008498	0.000470083	0.166919	0.000607276	0.000416292	0.000810175	0.000716766	0.000510436	0.442762	0.000444906	0.00071223	0.000637481	0.156945	0.000743461	0.00107291	0.000553492	0.000732131	0.000733362	0.000514905	0.000529374	0.000518494	0.1633	0.000499898	0.17586
PE(O-44:8)		830.606	6.565	0.0548632	0.999999	0.0409563	0.999556	0.0224338	0.259289	0.00667715	2.68799e-10	0.975637	0.999998	0.153574773204734	Positive_normalized on PE	C49H84O7P1N1	830.6058175601	M831T394	830.605	830.606	6.4886	6.6234	724772	http://metlin.scripps.edu/metabo_list.php?mass_min=829.59592&mass_max=829.60091	0.000441157	0.182155	0.000768993	0.8699	0.000563227	0.000406075	0.000696261	0.000707886	0.39689	1.10471	0.203007	0.000592284	0.372605	0.665039	0.000522649	0.00140712	0.000680302	0.000595308	0.330391	0.000563755	0.000567371	0.454875	0.47551	0.514273	0.268428
PE(O-42:9) [M+OOH]+		832.546	7.8515	0.107248	1	0.00194095	0.999798	0.00237023	0.990703	0.000660403	0.173589	0.0013241	0.972988	2.734510875672	Positive_normalized on PE		832.54869660724	M833T471	832.546	832.547	7.7959	7.9939	73698	http://metlin.scripps.edu/metabo_list.php?mass_min=831.53665&mass_max=831.54164	0.00046922	0.000913016	0.000629402	0.000321381	0.000592331	0.000568331	0.00055075	0.000509853	0.000455531	0.000545564	0.000531688	0.000702392	0.000551571	0.000694092	0.000526671	0.00106876	0.000688067	0.000701599	0.000513302	0.0938963	0.000693247	0.00059572	0.000411345	0.157968	0.00050058
PE(O-44:7)		832.621	6.5731	0.000324969	0.999054	0.000257144	0.99248	0.000133972	0.225513	3.67613e-05	3.22664e-11	0.15347	1	0.153279857544522	Positive_normalized on PE	C49H86O7P1N1	832.6214676241	M833T394	832.621	832.622	6.5032	6.6556	878847	http://metlin.scripps.edu/metabo_list.php?mass_min=831.61157&mass_max=831.61656	0.000458542	0.688147	0.000522623	0.793252	0.000564467	0.000380453	0.000836327	0.247485	0.407537	0.565447	0.000582195	0.00079263	0.288309	0.570691	0.000675839	0.00175051	0.000546889	0.000631948	0.00072792	0.327519	0.160827	0.651604	0.823877	0.655509	0.301233
PE(O-44:6)		834.637	6.5854	0.141299	0.999999	0.104481	1	0.0652133	0.570265	0.0175532	1.2867e-09	1.67013	0.991448	0.236855150354989	Positive_normalized on PE	C49H88O7P1N1	834.6371176881	M835T395	834.636	834.637	6.5099	6.6734	1.10329e+06	http://metlin.scripps.edu/metabo_list.php?mass_min=833.62714&mass_max=833.63215	0.207762	0.430967	0.000511478	0.857076	0.000512475	0.000540299	0.000796138	0.542846	0.564129	0.455906	0.301175	0.507555	0.00049778	0.620376	0.160138	0.00179083	0.000735896	0.000683385	0.000516335	0.280905	0.000510796	0.543523	1.14595	1.30301	0.128549
PE(O-44:5)		836.653	6.5944	0.00460234	1	0.000882792	0.999598	0.000547975	0.708546	8.97671e-05	1.95093e-10	0.162332	1	0.224408628369043	Positive_normalized on PE	C49H90O7P1N1	836.6527677521	M837T396	836.652	836.653	6.5208	6.7023	305445	http://metlin.scripps.edu/metabo_list.php?mass_min=835.64279&mass_max=835.64781	0.000487664	0.000627437	0.000697366	0.00037905	0.000628724	0.00055464	0.000844246	0.000683794	0.000479278	0.000548371	0.000571228	0.000894526	0.000631601	0.207441	0.000519671	0.00132054	0.000643806	0.000476089	0.00052241	0.119467	0.000560855	0.099105	0.32957	0.307507	0.132129
PS(28:0) [M+OH]+		696.445	9.7999	1.26485	0.0331962	0.933873	0.0431782	8738.09	0.0269005	1.19892e+07	0.0292707	0.258357	0.529291	0.07968138792048	Positive_normalized on PS		696.44462549367	M696T588	696.444	696.445	9.7788	9.8561	2.57606e+06	http://metlin.scripps.edu/metabo_list.php?mass_min=695.43521&mass_max=695.43939	4.57632	0.00248605	2.90891	0.00177247	6.55812	0.00200225	95406.8	1.40576	0.00185989	0.00156071	204591	59960.9	88334.7	83554.1	162284	26868.2	281894	128134	88432	0.155826	103058	0.923963	0.00235502	0.00268027	0.00225315
PS(36:2)		788.544	8.8151	0.988586	0.58905	0.237242	0.909821	3574.58	0.541113	186660	0.551163	0.169706	0.999991	-0.454942370766654	Positive_normalized on PS	C42H78O10P1N1	788.5436112581	M789T529	788.544	788.544	8.787	8.9409	4.65063e+07	http://metlin.scripps.edu/metabo_list.php?mass_min=787.53433&mass_max=787.53906	183.919	0.00337725	70.3122	0.0014807	198.997	6.23029	1.43193e+06	43.5295	0.00226293	6.59005	1.65539e+06	1.23906e+06	1.32442e+06	2.27961e+06	1.98087e+06	738982	6.6394e+06	1.02053e+06	1.24342e+06	0.00219097	1.00665e+06	12.9235	0.00238202	0.00277418	3.34898
PS(37:2)		802.56	8.7795	0.648412	0.994897	0.144385	1	5446.67	0.989014	810920	0.989776	0.122992	1	-0.795801544768698	Positive_normalized on PS	C43H80O10P1N1	802.5592613221	M803T527_1	802.56	802.56	8.7407	9.035	674476	http://metlin.scripps.edu/metabo_list.php?mass_min=801.55022&mass_max=801.55503	5.05263	0.00262608	0.00215792	0.00248629	5.97007	0.00205597	30182.7	0.00185587	0.00186536	0.00178239	32.4746	19574.2	38930	56202.4	104570	16.4249	147053	80960.8	37993.7	0.00196531	11.454	0.00158005	0.0026695	0.00228104	0.00188507
PS(38:5)		810.529	8.7686	4.0531	0.0608663	0.597142	0.142126	15539.8	0.0712074	1.06571e+07	0.0756336	0.35521	0.404785	-0.800473186585754	Positive_normalized on PS	C44H76O10P1N1	810.5279611941	M811T526	810.528	810.529	8.734	8.8866	2.19162e+06	http://metlin.scripps.edu/metabo_list.php?mass_min=809.5189&mass_max=809.52376	0.00225524	0.00301174	0.00243058	0.00226215	10.361	0.00220257	20.9675	0.00219769	0.00163634	0.00151359	123499	105160	18.5787	104395	207642	88049.9	265241	130710	109579	0.00157093	14.5382	0.00185465	0.00199734	0.0019808	0.00210115
PS(38:3)		814.559	8.7121	1.07633	0.916181	0.131733	0.999999	2514.17	0.89855	2.82117e+07	0.90318	0.114328	0.999994	0.00162308638548001	Positive_normalized on PS	C44H80O10P1N1	814.5592613221	M815T523_1	814.559	814.56	8.6905	8.7625	1.30788e+07	http://metlin.scripps.edu/metabo_list.php?mass_min=813.54954&mass_max=813.55443	58.073	0.00267963	47.6404	0.00238464	89.3548	0.00230511	586847	31.596	0.00248451	0.00148755	21.8748	631898	12.5671	678266	19.1033	270567	1.49438e+06	17.2667	513223	0.00189863	13.3394	0.00250152	0.00232605	0.00185874	0.00159976
PS(37:2) [M+OH]+		818.554	9.0609	323.107	0.00603595	317.885	0.00608166	1.16894e+06	0.00979057	971022	0.0108224	156.787	0.00719633	-0.359241004500873	Positive_normalized on PS		818.55417594167	M819T544	818.554	818.555	8.7795	9.2767	93790.7	http://metlin.scripps.edu/metabo_list.php?mass_min=817.54474&mass_max=817.54965	0.00189967	0.00265545	1.74753	0.00164025	1.06516	0.00155622	19.3192	0.00223876	0.00173889	0.00177846	20.3105	22679.5	26648.6	12.2476	17.4235	16.2576	27.2698	19.9982	16.7218	0.00215448	19.4308	0.00222853	0.00309018	0.00218181	0.00236921
PS(36:2) [M+OOH]+		820.533	9.0333	2.65463	0.00235306	1.79632	0.00304226	11957.4	0.00293237	1.88025e+07	0.00313765	0.535738	0.0335553	0.0615419683944657	Positive_normalized on PS		820.53344049724	M821T542	820.533	820.534	8.9919	9.2996	2.56395e+06	http://metlin.scripps.edu/metabo_list.php?mass_min=819.52365&mass_max=819.52857	5.36011	0.00260083	0.00296028	0.00192689	4.70121	0.00244001	95185.7	0.00235899	0.00185085	0.00149383	294083	114152	125558	154614	312090	54421.6	463174	215386	134606	0.00195581	136014	0.00164704	0.00192938	0.00266268	0.00235167
PS(38:5) [M+OH]+		826.523	9.0435	3337.34	0.179733	1616.27	0.18149	6917.29	0.217023	22877.7	0.225398	0.360524	0.624839	0.224813755550499	Positive_normalized on PS		826.52287581367	M827T543	826.522	826.523	8.9449	9.3701	1.06308e+06	http://metlin.scripps.edu/metabo_list.php?mass_min=825.51293&mass_max=825.51789	0.00157696	0.00357004	0.00246005	0.0017746	0.00191382	0.00232121	14.2451	0.00195477	0.351632	0.00233229	155493	18.4064	14.7503	54268.7	150544	14.1384	311045	175693	71120.9	0.00216909	12.418	5.03208	0.00322465	0.00200041	0.00238683
PS(37:2) [M+OOH]+		834.549	8.998	0.329714	0.908781	0.529187	0.843493	7084.57	0.729873	6.36199e+06	0.738263	0.0908371	0.968035	0.0965326649865936	Positive_normalized on PS		834.54909056124	M835T540	834.548	834.549	8.9741	9.0299	3.66301e+06	http://metlin.scripps.edu/metabo_list.php?mass_min=833.53923&mass_max=833.54424	5.53352	0.00340202	4.07228	0.00218984	0.00276998	0.00207403	252483	0.00207411	0.00227937	0.00187108	98480.9	39139.3	47638.8	54431.3	103321	14639.8	166061	89621.9	49775.8	0.00215237	76771.1	0.00203661	0.00249662	0.00256631	0.00223131
PS(40:5)		838.559	8.6723	3545.47	0.27852	1.26755	0.353826	6997.75	0.322522	1.01968e+07	0.332164	0.158164	0.999999	-0.0699746608516008	Positive_normalized on PS	C46H80O10P1N1	838.5592613221	M839T520	838.559	838.56	8.651	8.7421	2.01659e+06	http://metlin.scripps.edu/metabo_list.php?mass_min=837.54953&mass_max=837.55456	16.7517	0.00283534	0.00184948	0.00252388	0.00332576	0.00150011	16.2007	0.00191226	0.00160478	0.00250643	244851	20.4459	14.1807	112082	20.0725	22.9248	249157	17.2039	24.7446	0.00213755	132543	0.00260241	0.00203521	0.00172894	0.00180629
PS(40:4)		840.575	8.6706	1.18787	0.0609644	0.698003	0.0924873	5664.04	0.0492192	89074.3	0.0527471	0.219767	0.798367	0.287167861835137	Positive_normalized on PS	C46H82O10P1N1	840.5749113861	M841T520	840.574	840.575	8.6297	8.7421	6.8201e+06	http://metlin.scripps.edu/metabo_list.php?mass_min=839.56488&mass_max=839.56992	30.6995	0.0021822	36.7437	0.00181233	33.4854	0.00182006	188105	15.5022	0.00222591	0.00202044	378037	283963	186387	202880	349574	115028	424746	260694	271458	0.00162914	187211	0.0022884	0.00282734	0.00212126	0.00219944
PS(38:5) [M+OOH]+		842.518	9.03	0.781239	1	0.517992	1	4.34643	1	2249.41	1	0.000231817	0.959602	0.0954677142473748	Positive_normalized on PS		842.51779043324	M843T542_1	842.517	842.518	8.9921	9.2739	526915	http://metlin.scripps.edu/metabo_list.php?mass_min=841.50791&mass_max=841.51296	0.00186989	0.00343751	0.00265591	0.00175555	0.00335419	0.00240769	19.7503	0.00214271	0.00226037	0.00168576	31.2281	21.4097	79234.4	13.8877	22.6812	18.7273	162289	54878.4	15.459	0.0022872	12.8903	0.0020991	0.00201101	0.00193268	0.00215586
PS(41:2)		858.622	8.6883	1.19992	0.00188188	1.09138	0.00206406	62749.2	0.00115352	3.21125e+06	0.00131683	0.413934	0.0440579	-0.405792020386074	Positive_normalized on PS	C47H88O10P1N1	858.6218615781	M859T521_1	858.621	858.623	8.6482	8.7102	500960	http://metlin.scripps.edu/metabo_list.php?mass_min=857.61236&mass_max=857.61751	1.436	0.00298027	0.00246727	0.00192182	2.1223	0.00252805	22097.8	0.00171236	0.00167694	0.00249762	43748.5	34550.7	28623.3	37749	36067.2	18200.1	53857.4	36071.1	39189.6	0.00240023	39231.5	0.00201609	0.00219539	0.00214546	0.00233992
PS(42:6)		864.575	8.6208	0.924871	1	0.691756	1	7.89376	1	2396.49	1	0.403922	1	-0.056228673083612	Positive_normalized on PS	C48H82O10P1N1	864.5749113861	M865T517	864.575	864.575	8.6142	8.6364	62428.5	http://metlin.scripps.edu/metabo_list.php?mass_min=863.56509&mass_max=863.57028	0.00243089	0.00296919	0.00238124	0.00150509	0.00254647	0.00171672	13.2909	0.00245333	0.00248613	0.0020909	27.1936	26.6393	16.5606	16.4067	29.1394	24.6416	21.4951	21521.4	15.3107	0.00232818	18.6707	0.00201444	1.89656	0.00178919	1.22015
PS(40:5) [M+OOH]+		870.549	9.155	2.93083	0.00234847	0.903636	0.00653764	4969.97	0.00309065	173937	0.00337653	0.541309	0.0346456	0.115514739666435	Positive_normalized on PS		870.54909056124	M871T549	870.549	870.549	8.9584	9.4938	1.21792e+07	http://metlin.scripps.edu/metabo_list.php?mass_min=869.53911&mass_max=869.54433	14.9112	0.00264619	9.15969	0.306643	23.085	0.00238591	133470	23.256	3.19164	10.6799	1.31691e+06	255861	391882	353410	670286	167578	987985	576940	446477	7.63019	464468	18.2084	3.85912	8.95777	9.84976
PS(40:4) [M+OOH]+		872.565	9.1364	3.04579	0.429421	0.508379	0.610049	2284.96	0.446993	19261.3	0.457112	0.184576	0.999498	0.000716554254903312	Positive_normalized on PS		872.56474062524	M873T548	872.564	872.565	8.6865	9.5116	9.23736e+06	http://metlin.scripps.edu/metabo_list.php?mass_min=871.55484&mass_max=871.56008	18.6541	0.00355023	13.9192	0.557486	13.5163	0.602686	18.1214	10.2746	0.00151037	4.90481	508385	19.6286	281119	210207	23.7505	15.325	533281	14.7847	307342	0.00173498	280788	6.44179	1.62527	8.2391	2.60764
PS(42:2)		872.637	8.6572	5.02285	0.00242257	2.95799	0.00293092	4.58044e+06	0.0034666	3.72705e+06	0.00377172	0.366568	0.106221	0.0591793261904124	Positive_normalized on PS	C48H90O10P1N1	872.6375116421	M873T519_1	872.637	872.638	8.6275	8.6928	520561	http://metlin.scripps.edu/metabo_list.php?mass_min=871.62757&mass_max=871.6328	0.0015751	0.00220085	0.00239583	0.00234519	0.00323144	0.00157339	17451.5	0.00209082	0.00200705	0.00221431	61520.1	26347.1	27892.9	37619.5	66870.7	19080.8	71039.5	52261.4	42596.3	0.0023184	36635.5	0.00174205	0.00216582	0.00198422	0.00235686
PS(42:0)		876.669	8.6599	0.938477	1	0.00191231	0.882463	2398.84	1	2051.27	1	0.313658	1	0.161714547221023	Positive_normalized on PS	C48H94O10P1N1	876.6688117701	M877T520	876.668	876.669	8.5977	8.6851	118450	http://metlin.scripps.edu/metabo_list.php?mass_min=875.65876&mass_max=875.66402	0.00169107	0.00344017	0.0024641	0.00230486	0.00190476	0.00215658	14.683	0.00240497	0.00140461	0.00141576	22.6722	25.3092	14.6846	21.3979	21.0171	21.8277	18.7551	16.2147	21.4569	0.00205679	17.1796	0.00169291	0.00202877	0.00213951	0.00222625
PS(42:6) [M+OH]+		880.57	9.079	0.000256463	1	7.29593e-05	0.982671	0.688266	1	4.36109	1	8.72771e-05	0.967518	0.256658496971941	Positive_normalized on PS		880.56982600567	M881T545	880.569	880.571	8.9425	9.252	2.799e+06	http://metlin.scripps.edu/metabo_list.php?mass_min=879.55968&mass_max=879.56496	5.06877	0.0026558	6.9833	0.00160724	11.3222	0.00190904	87436.8	3.03876	0.00244963	1.3767	28.3453	16.6004	73650.1	47322.9	61521	24.7886	136397	86628.4	21.4171	1.52143	44389.4	0.00240216	3.17817	1.14168	0.00245878
PS(43:4)		882.622	8.6085	464.135	0	346.761	0	1.24203e+06	0	1.01002e+06	0	196.712	0	-0.0322016723206092	Positive_normalized on PS	C49H88O10P1N1	882.6218615781	M883T517	882.622	882.622	8.577	8.6408	24384.4	http://metlin.scripps.edu/metabo_list.php?mass_min=881.61197&mass_max=881.61726	0.00158732	0.00329757	0.00299702	0.00224151	0.00218831	0.00172953	17.0445	0.927701	0.00198579	0.00244282	15878.7	11407.2	14.7392	19.055	30.0515	13.9173	26.7028	18.2973	18.0632	0.00220314	13.3868	0.00211072	0.00257103	0.0026118	0.00236285
PS(43:3)		884.637	8.6336	560.528	0.000791954	1.50948	0.00209057	1.40835e+06	0.00163962	1.31833e+06	0.00174604	0.551673	0.0218564	0.0244643707036879	Positive_normalized on PS	C49H90O10P1N1	884.6375116421	M885T518_1	884.637	884.638	8.5735	8.6679	128483	http://metlin.scripps.edu/metabo_list.php?mass_min=883.62756&mass_max=883.63287	0.00156259	0.00275752	0.00179023	0.00149616	0.00219114	0.00251428	22.2052	0.639806	0.00246137	0.00168905	17804.3	11498	11164.3	16238.7	9671.54	23.2674	30.1667	10420.1	13855.7	0.00180336	16706.2	0.00258309	0.00255445	0.00220331	0.00223483
PS(43:2)		886.653	8.6375	0.916188	0.0153703	0.638562	0.0260048	2.46961e+06	0.00878242	2.32574e+06	0.0098807	0.461769	0.092326	-0.20108640855487	Positive_normalized on PS	C49H92O10P1N1	886.6531617061	M887T518	886.652	886.654	8.6029	8.6755	399575	http://metlin.scripps.edu/metabo_list.php?mass_min=885.6434&mass_max=885.64872	0.00191092	0.00277754	0.628765	0.00183992	1.39147	0.00182058	21598.5	2.79417	0.00141474	0.00216647	29599.9	20757.7	15420.1	28927.1	12079.9	10641.2	21736	27227.4	20774.1	0.00234945	25071.1	0.00188092	0.00210084	0.0027666	0.00137867
PS(41:2) [M+OOH]+		890.612	9.2176	1.71898	0.0768462	0.502063	0.172217	4772.39	0.0738989	125469	0.0785669	0.352224	0.415747	0.158112973024666	Positive_normalized on PS		890.61169081724	M891T553	890.611	890.612	9.1726	9.2621	750973	http://metlin.scripps.edu/metabo_list.php?mass_min=889.6016&mass_max=889.60695	5.36293	0.00306775	1.37446	0.00147005	0.403726	0.00174713	14886.3	0.447613	0.00144588	0.00183814	58174.7	25747.1	20571.1	26516.9	45602.7	19.4706	55042.5	25214.7	27260.8	0.00195051	8909.81	0.00197232	0.00202627	0.00195136	0.00147338
PS(42:0) [M+OH]+		892.665	9.3687	0.877408	0.000529817	0.668263	0.0010364	2337.25	0.000151872	23760	0.000264779	0.453429	0.0118411	-1.80763188360002	Positive_normalized on PS		892.66372638967	M893T562	892.665	892.666	9.3334	9.399	775093	http://metlin.scripps.edu/metabo_list.php?mass_min=891.65539&mass_max=891.66074	1.07389	2.85768	1.19363	2.93683	2.10648	1.53022	16496.9	2.08769	0.00156506	2.61929	26493.1	24113.7	17987.5	17987.5	14504	11175	20.9571	10609.5	21144.7	2.14512	12328.5	0.0024777	2.41716	3.44083	1.92577
PS(42:6) [M+OOH]+		896.565	9.1049	3.05902	0.541314	0.368665	0.787563	1692.21	0.558819	74685.9	0.568704	0.284638	0.954797	0.134541601714347	Positive_normalized on PS		896.56474062524	M897T546	896.564	896.565	9.0348	9.3157	1.04995e+06	http://metlin.scripps.edu/metabo_list.php?mass_min=895.55465&mass_max=895.56003	0.00216704	0.00238401	0.00194417	0.00147378	0.00247931	0.00162863	16.2873	2.53969	0.795254	0.00231605	77915.5	19.4759	32846.7	56848.7	18.67	15.1789	23.6585	50134.7	60231.1	0.00184561	12.6857	0.00150763	0.00307422	0.00248075	0.510396
PS(44:3)		898.653	8.63	1331.3	0	4.40551	0	115370	0	3.07371e+06	2.22045e-16	506.202	0	-0.331934402136945	Positive_normalized on PS	C50H92O10P1N1	898.6531617061	M899T518	898.653	898.654	8.5961	8.7541	127294	http://metlin.scripps.edu/metabo_list.php?mass_min=897.64349&mass_max=897.64888	0.001707	0.00305778	0.00274061	0.00191775	0.00287438	0.00181702	16.1451	0.00190637	0.00189135	0.00221773	44473.4	32063.9	13248.9	18.6816	25.984	22.8873	22432.3	19051.5	17.5002	0.00177249	19362.9	0.00232048	0.00223598	0.00210368	0.00170086
PS(44:2)		900.669	8.6172	1.25455	0.0491112	0.419167	0.142514	18307.2	0.0403101	3.70977e+06	0.0433616	0.295825	0.450372	-0.286709050741505	Positive_normalized on PS	C50H94O10P1N1	900.6688117701	M901T517_1	900.668	900.669	8.5735	8.6661	813846	http://metlin.scripps.edu/metabo_list.php?mass_min=899.65909&mass_max=899.6645	0.00145727	0.00245681	1.68589	0.00240801	1.21305	0.00238798	27715.4	1.6164	0.00211743	0.00207559	54481.6	24438.8	29372.7	39426.1	39323.7	10499.2	51418.1	44403.2	41968.4	0.00190119	38689	0.00220059	0.00303345	0.00223087	0.00237351
PS(42:2) [M+OOH]+		904.627	9.3435	0.93965	1	0.00139155	0.999999	2921.51	1	2324.64	1	0.00319986	1	-0.0874600507102537	Positive_normalized on PS		904.62734088124	M905T561	904.627	904.628	9.2982	9.3947	311963	http://metlin.scripps.edu/metabo_list.php?mass_min=903.61743&mass_max=903.62286	0.00232949	0.00234107	0.00182806	0.00222042	0.00260473	0.00166805	21.8518	0.00193668	0.00189559	0.00224549	27.6231	27.1467	14.1169	19.0992	26.6368	23.4319	23.697	20.9179	21.8652	0.00204418	19.0805	0.00192936	0.00233481	0.00249133	0.0016515
PS(46:4)		924.669	8.5604	811.092	3.30291e-13	676.882	5.77649e-13	38224.5	2.93099e-12	1.93749e+06	6.43996e-12	352.577	7.09655e-13	-0.0521591075668733	Positive_normalized on PS	C52H94O10P1N1	924.6688117701	M925T514	924.669	924.669	8.4958	8.6286	86258.2	http://metlin.scripps.edu/metabo_list.php?mass_min=923.65881&mass_max=923.66436	0.0020665	0.00299542	0.00300622	0.00200478	0.00255035	0.00221116	14.7241	0.0027806	0.00193057	0.00197945	22763	24094.3	10580	19858.2	32055.9	23.5224	20830.7	14.5344	10417.1	0.00204299	17491	0.00227132	0.00221539	0.00162781	0.00235008
PS(46:2)		928.7	8.5771	0.00499375	1	0.000706341	0.835236	40.6846	1	1803.68	1	0.00700755	1	-0.0840980840247519	Positive_normalized on PS	C52H98O10P1N1	928.7001118981	M929T515	928.7	928.701	8.5175	8.8059	126043	http://metlin.scripps.edu/metabo_list.php?mass_min=927.69013&mass_max=927.6957	0.00180268	0.0031344	0.00197664	0.00168008	0.00215902	0.00223236	4254.09	0.00265556	0.00203025	0.00198188	29.6614	15.712	15.5766	6153.11	30.1599	19.6125	19.0152	15.8582	16.1431	0.00241255	12.8513	0.00148729	0.00187608	0.00261628	0.00232179
PS(48:5)		950.684	8.5229	198.071	0.000168849	0.943672	0.000780523	587035	0.000322633	580361	0.000384557	89.1331	0.000202475	0.117635350664591	Positive_normalized on PS	C54H96O10P1N1	950.6844618341	M951T511_1	950.684	950.685	8.5009	8.7247	33696.3	http://metlin.scripps.edu/metabo_list.php?mass_min=949.67423&mass_max=949.67993	0.00251931	0.00336369	0.0022638	0.00194338	0.00238757	0.00218351	19.924	0.00212344	0.00212037	0.00216461	12360.7	23.5877	19.7558	3509.57	4548.09	18.732	27.7127	5654.57	21.5991	0.00203158	6168.29	0.00155308	0.0020235	0.00262094	0.0022652
PS(51:13)		976.604	8.405	0.97507	0.00819676	0.519562	0.0229746	20.1507	0.00536658	3.14059	0.011675	0.294093	0.236821	2.16209366177575	Positive_normalized on PS	C57H86O10P1N1	976.6062115141	M977T504	976.604	976.604	8.3672	8.4199	56378.4	http://metlin.scripps.edu/metabo_list.php?mass_min=975.5939&mass_max=975.59976	0.00199905	0.00270474	0.00253865	0.00220789	0.00330935	0.00223598	12.8607	0.00232921	0.00196325	0.00243807	23.5882	19.5462	13.7263	17.6145	28.9642	22.4716	25.9223	14.0714	15.1094	0.00230682	15.0885	0.00172207	0.00272024	0.00185036	0.00182965
PS(52:2)		1012.79	8.4356	0.00353416	1	0.000810657	0.99955	2740.94	1	2663.76	1	0.000426904	0.860856	0.308337229722004	Positive_normalized on PS	C58H110O10P1N1	1012.7940122821	M1013T506	1012.79	1012.79	8.3855	8.7187	513309	http://metlin.scripps.edu/metabo_list.php?mass_min=1011.78338&mass_max=1011.78946	0.00227193	1.72301	0.34729	0.00188751	5.05794	0.00176045	6579.65	7.90734	0.00198453	0.00241067	32.0359	25.9498	8506.61	8843.31	29.8857	18.8226	21.1496	9448.77	8238.05	0.00194011	16977	0.00234972	0.00255169	0.00158502	0.00196043
PS(54:4)		1036.79	8.3888	0.0024115	1	0.00123104	0.999998	42.9383	1	1989.66	1	0.000323645	0.813425	0.146877873796557	Positive_normalized on PS	C60H110O10P1N1	1036.7940122821	M1037T503	1036.79	1036.79	8.3151	8.6129	449957	http://metlin.scripps.edu/metabo_list.php?mass_min=1035.78348&mass_max=1035.7897	0.0014799	2.25509	0.00215545	0.0020431	2.20309	0.0015237	14.1497	9.06885	0.00170198	0.00245655	21.8123	21.7733	14.5262	16.0137	27.8142	17.4814	19.1917	19.1634	13.8346	0.359618	8749.61	0.00207234	0.00225465	0.00234774	0.0015426
PS(54:3)		1038.81	8.3976	0.284334	0.999998	0.0875316	1	337022	0.999926	288768	0.999933	0.0611838	0.998922	-0.0747527702348838	Positive_normalized on PS	C60H112O10P1N1	1038.8096623461	M1039T504	1038.81	1038.81	8.3667	8.6176	457898	http://metlin.scripps.edu/metabo_list.php?mass_min=1037.79935&mass_max=1037.80558	0.00214202	1.12708	0.00234776	0.00161194	3.77222	0.0019291	14.0666	5.11621	0.00211227	0.00167379	6210.18	20.7152	5237.63	4757.8	26.4143	18.7325	22.3922	16.0084	19.1868	0.00137795	9603.66	0.00207003	0.00208849	0.00220033	0.00158274
PS(54:2)		1040.83	8.3975	0.00165783	0.999999	0.000631085	0.993643	2030.86	1	69.4331	1	0.000433781	0.813091	0.0119233264701924	Positive_normalized on PS	C60H114O10P1N1	1040.8253124101	M1041T504	1040.82	1040.83	8.1016	8.6837	297717	http://metlin.scripps.edu/metabo_list.php?mass_min=1039.81491&mass_max=1039.82115	0.00157481	1.43843	0.00233529	0.00199071	4.80932	0.00249252	14.5258	5.63949	0.00197474	0.00184873	20.2249	18.1996	15.1216	15.8044	24.7156	13.9531	24.574	14.2359	19.2437	0.00184564	7408.13	0.00226211	0.00220706	0.00203248	0.00230635
PS(54:4) [M+OH]+		1052.79	8.4359	2.73246	0.174776	1.09161	0.221792	2.62467e+06	0.185264	2.49156e+06	0.193172	0.341752	0.618239	0.0730456730492273	Positive_normalized on PS		1052.78892690167	M1053T506	1052.79	1052.79	8.3604	8.5055	510630	http://metlin.scripps.edu/metabo_list.php?mass_min=1051.77842&mass_max=1051.78474	0.00192828	0.00211149	0.00235331	0.00184856	5.20929	0.00233488	21.4989	6.17981	0.00239632	0.00175215	21997.8	32941.6	23513.7	19.8	16584.2	16708.7	19.6959	37061.5	9082.35	0.0023156	38012.1	0.00190249	0.00200702	0.00189151	0.00234569
PS(56:5)		1062.81	8.3528	0.825239	1	0.00280386	0.999999	49.415	1	2384.64	1	0.000817742	0.922099	-0.0166105943369489	Positive_normalized on PS	C62H112O10P1N1	1062.8096623461	M1063T501	1062.81	1062.81	8.2921	8.582	298731	http://metlin.scripps.edu/metabo_list.php?mass_min=1061.79922&mass_max=1061.8056	0.00144362	1.46411	0.0025459	0.00228637	0.00337058	0.00194805	16.4116	3.7139	0.0017189	0.00187183	33.0107	21.2529	18.0727	12.4853	21.1679	15.8745	19.1352	16.8887	22.8437	0.0021614	18.2358	1.97808	0.00220248	0.00247931	0.00147518
PS(56:4)		1064.83	8.3461	0.596227	1	0.000955002	0.999965	2144.43	1	1941.74	1	0.000421953	0.914885	-0.166778435774395	Positive_normalized on PS	C62H114O10P1N1	1064.8253124101	M1065T501	1064.82	1064.83	8.3156	8.631	325724	http://metlin.scripps.edu/metabo_list.php?mass_min=1063.81502&mass_max=1063.82141	0.00224573	2.38852	0.0018051	0.0025219	1.278	0.00203886	19.6875	6.21567	0.00191319	0.00169456	19.6057	21.5102	15.6757	13.6502	27.1596	19.185	25.6578	14.7254	14.2469	0.00226042	11.4851	0.0026294	0.00242447	0.00161694	0.00204118
PS(56:5) [M+OH]+		1078.8	8.405	458.819	0.361437	0.457062	0.598588	1.47528e+06	0.408122	1.37694e+06	0.418363	0.286055	0.899987	0.10842156699211	Positive_normalized on PS		1078.80457696567	M1079T504	1078.8	1078.8	8.3564	8.4572	250468	http://metlin.scripps.edu/metabo_list.php?mass_min=1077.79395&mass_max=1077.80042	0.00251318	0.0034491	0.773649	0.00250396	0.00249139	0.00174577	16.4532	3.64354	0.00183994	0.00239092	20810.2	7208.59	17.3052	16.4383	24.0977	19.1784	18.5305	18.5265	18.3562	0.00202149	14.2977	0.00236476	0.0021302	0.00203508	0.00183478
PS(56:4) [M+OH]+		1080.82	8.3817	296.975	0.777988	0.249958	0.981026	1.19132e+06	0.812267	907556	0.819215	0.16009	1	0.311827782828713	Positive_normalized on PS		1080.82022702967	M1081T503	1080.82	1080.82	8.3298	8.5047	482009	http://metlin.scripps.edu/metabo_list.php?mass_min=1079.80938&mass_max=1079.81586	0.00217155	0.00264765	2.84797	0.00153392	3.55675	0.00142907	18.547	0.00284341	0.00179558	0.00161044	14613.9	6944.54	10173.2	14923.8	27.881	21.105	26.2717	14097.6	4267.7	0.00136196	13393.4	0.00201168	0.00291358	0.00178234	0.00139674
PC(22:0)		594.413	9.2978	0.286819	0.727856	0.155165	0.98912	1.26655	0.575668	9.16739	0.436691	0.161683	0.999998	0.254742270853593	Positive_normalized on PC	C30H60O8P1N1	594.4129314221	M594T558	594.412	594.413	9.2082	9.5655	1.46656e+06	http://metlin.scripps.edu/metabo_list.php?mass_min=593.40372&mass_max=593.40729	0.00022292	0.302558	0.000286942	0.000205849	0.000335669	0.000248543	0.379621	0.217745	0.000192346	0.0856065	1.1018	0.5943	1.26496	0.811025	1.51938	0.336553	1.87254	1.47268	0.657155	0.119354	0.971052	0.138302	0.000345769	0.0867549	0.030151
PC(23:1)		606.413	9.2564	0.00150913	1	0.000401042	0.984409	0.00346031	1	0.269316	1	0.00100025	0.999858	0.101287582754907	Positive_normalized on PC	C31H60O8P1N1	606.4129314221	M606T555	606.413	606.413	9.2265	9.2826	233401	http://metlin.scripps.edu/metabo_list.php?mass_min=605.40377&mass_max=605.40741	0.000222161	0.000480821	0.000312714	0.000204419	0.000395425	0.000252023	0.0877774	0.000334721	0.000306668	0.000247763	0.000245619	0.000488042	0.000244506	0.000304837	1.3839	0.000599257	0.000374165	0.000302573	0.000356105	0.000273991	0.000422511	0.589837	0.000297982	0.237175	0.000192645
PC(23:0)		608.428	9.2344	0.000307348	0.998974	0.000139515	0.856222	0.0125134	1	0.00159259	0.999999	0.000301158	0.986929	0.133928783957711	Positive_normalized on PC	C31H62O8P1N1	608.4285814861	M608T554	608.428	608.429	9.2081	9.2696	452720	http://metlin.scripps.edu/metabo_list.php?mass_min=607.4194&mass_max=607.42305	0.000236375	0.000352953	0.000218958	0.000215767	0.0567473	0.000161344	0.00025187	0.000335309	0.00019648	0.000231537	0.000295263	0.000407813	0.500375	0.6994	0.000415417	0.000851276	1.16895	1.00892	0.000373983	0.000237086	0.845123	0.145927	0.000332742	0.000368826	0.0002554
PC(22:0) [M+OH]+		610.408	9.7618	0.540511	0.632567	0.338735	0.765893	0.738095	0.790748	218.04	0.508871	0.191475	0.999184	0.337547659177439	Positive_normalized on PC		610.40784604167	M610T586	610.407	610.408	9.6889	10.05	654916	http://metlin.scripps.edu/metabo_list.php?mass_min=609.39854&mass_max=609.4022	0.211752	0.000424103	0.0591904	0.000208892	0.154445	0.00022074	0.261945	0.000362936	0.000305291	0.000211878	0.386268	0.243389	0.373116	0.321072	0.395542	0.129423	0.676327	0.54048	0.352383	0.000300621	0.229198	0.000212098	0.000354873	0.000304518	0.000296943
PC(24:1)		620.428	9.2199	0.00133761	0.987968	0.0027708	0.999943	0.00295016	0.990998	0.237079	1	0.00277164	0.999317	0.437578325886127	Positive_normalized on PC	C32H62O8P1N1	620.4285814861	M620T553	620.428	620.429	9.1552	9.2523	68822.1	http://metlin.scripps.edu/metabo_list.php?mass_min=619.41918&mass_max=619.4229	0.000201744	0.000456934	0.00031479	0.000211555	0.000306023	0.000170154	0.00039933	0.0606924	0.000291496	0.000296397	0.000242761	0.000393059	0.000318033	0.000425518	0.00030663	0.000691917	0.000294024	0.000412572	0.000319636	0.00029024	0.000408683	0.0367443	0.000229422	0.000212649	0.000210829
PC(23:1) [M+OH]+		622.408	9.6715	0.374828	0.094778	0.347287	0.12157	0.605341	0.215931	1.4574	0.0696987	0.238145	0.58363	-0.00635970451241955	Positive_normalized on PC		622.40784604167	M622T580	622.408	622.409	9.5117	9.9967	2.49681e+07	http://metlin.scripps.edu/metabo_list.php?mass_min=621.3987&mass_max=621.40244	10.8233	0.179553	5.7872	0.182188	3.81419	0.2034	9.70062	2.38553	0.360617	0.812447	25.0055	15.8958	14.212	16.4438	24.1987	9.37924	42.4991	23.7177	11.2924	0.749831	15.567	2.63839	0.40391	1.31403	0.727356
PC(24:0)		622.444	9.1768	0.158134	0.976651	0.113047	1	0.495403	0.872736	0.656582	0.814428	0.128932	0.999999	0.0988845214813403	Positive_normalized on PC	C32H64O8P1N1	622.4442315501	M622T551	622.444	622.444	9.1373	9.494	5.34078e+06	http://metlin.scripps.edu/metabo_list.php?mass_min=621.43503&mass_max=621.43876	0.601745	1.21483	0.292497	0.221462	1.10767	0.102653	2.68719	0.746001	0.112789	0.305962	2.61375	1.83543	2.35925	6.58674	3.91865	3.21788	5.92113	3.82529	1.97234	0.384248	3.32497	0.615708	0.104302	0.483851	0.183557
PC(25:1)		634.444	9.1902	0.00110234	1	0.000179138	0.927958	0.00314941	1	0.00602604	1	0.000129144	0.514056	0.0339668940173096	Positive_normalized on PC	C33H64O8P1N1	634.4442315501	M634T551	634.444	634.444	9.1579	9.2117	469437	http://metlin.scripps.edu/metabo_list.php?mass_min=633.43503&mass_max=633.43884	0.000209612	0.000395309	0.000244995	0.000169903	0.000455401	0.000274247	0.000368662	0.000285462	0.000230092	0.000240105	0.000280558	0.000366038	0.000400969	0.000420435	1.33331	0.000941666	0.000359861	1.12513	0.000238966	0.000236571	0.000422847	0.425272	0.000225195	0.177935	0.000206628
PC(25:0)		636.46	9.1758	0.968804	0.828367	0.134198	0.99999	13.8163	0.803658	1.42401	0.90262	0.1323	1	-0.186006853580637	Positive_normalized on PC	C33H66O8P1N1	636.4598816141	M636T551	636.459	636.46	9.1365	9.2069	317614	http://metlin.scripps.edu/metabo_list.php?mass_min=635.45081&mass_max=635.45463	0.00024472	0.000501066	0.0003221	0.00019315	0.000467731	0.000159841	0.000239518	0.000287584	0.000204937	0.000261524	0.530076	0.000469355	0.000302828	0.000300171	0.521489	0.000644854	0.000242217	0.000327054	0.000391872	0.000206588	0.000389731	0.000311989	0.000362347	0.00036009	0.000249671
PC(23:1) [M+OOH]+		638.403	9.7087	0.353767	0.155018	0.268197	0.277502	1.1297	0.11985	7.34546	0.0473821	0.19714	0.899233	-0.0146283200451664	Positive_normalized on PC		638.40276066124	M638T583	638.403	638.403	9.6728	9.7485	2.8053e+07	http://metlin.scripps.edu/metabo_list.php?mass_min=637.39358&mass_max=637.39741	4.54598	0.00043228	8.02055	0.0002043	8.16393	0.0513745	10.7688	2.91033	0.100739	0.232719	29.3247	14.5519	16.5277	10.7923	19.2313	11.4634	24.6439	24.5012	13.1367	0.347002	17.9645	1.14483	0.0767645	0.361554	0.229605
PC(23:0) [M+OOH]+		640.417	9.5651	0.130447	0.999996	0.0519841	0.860865	0.131312	0.984253	0.360801	0.999974	0.897923	0.944784	2.96795165389203	Positive_normalized on PC		640.41841072524	M640T574_2	640.416	640.417	9.4947	9.6187	436813	http://metlin.scripps.edu/metabo_list.php?mass_min=639.40732&mass_max=639.41116	0.000195468	0.133642	0.000208112	0.202004	0.000306515	0.157288	0.161634	0.000246937	0.000300342	0.0860278	0.280222	0.000299638	0.285563	0.000287661	0.00046131	0.000716033	0.000282845	0.000310794	0.104479	0.000205263	0.000354823	0.104141	0.000380638	0.000363189	0.000264625
PC(26:2)		646.444	9.1476	0.24684	0.410687	0.231375	0.492301	0.539225	0.469072	2.71366	0.133289	0.159152	0.999956	0.188028748677036	Positive_normalized on PC	C34H64O8P1N1	646.4442315501	M646T549	646.444	646.444	9.0836	9.2304	955378	http://metlin.scripps.edu/metabo_list.php?mass_min=645.4349&mass_max=645.43878	0.310329	0.526163	0.0673046	0.00025238	0.000373851	0.000266368	0.422202	0.377045	0.000249218	0.11799	0.741224	0.473204	0.58941	0.78116	1.51712	0.651179	1.02546	1.37432	0.567924	0.0617668	0.54751	0.610626	0.000234067	0.391109	0.000220131
PC(25:1) [M+OH]+		650.439	9.4055	0.264066	0.418418	0.259137	0.461577	0.899209	0.296535	10.5415	0.121889	0.171504	0.998337	-0.175005318638469	Positive_normalized on PC		650.43914616967	M650T564	650.439	650.44	9.3691	9.6365	7.69633e+07	http://metlin.scripps.edu/metabo_list.php?mass_min=649.43003&mass_max=649.43394	19.3352	0.498758	16.3083	0.202416	24.9724	0.759477	48.5159	9.00826	0.1845	0.941537	65.969	36.2853	46.8341	64.4338	86.199	31.8016	134.748	87.7563	37.4425	0.795326	62.8949	1.767	0.128726	1.17991	0.000262718
PC(26:0)		650.475	9.101	0.103879	1	0.083604	0.797512	0.229227	1	0.20295	0.891992	0.135385	0.999995	0.0640732785528918	Positive_normalized on PC	C34H68O8P1N1	650.4755316781	M650T546	650.475	650.476	9.0819	9.1372	1.24882e+07	http://metlin.scripps.edu/metabo_list.php?mass_min=649.46627&mass_max=649.47017	3.07556	2.80722	2.62184	3.33508	3.24266	3.00968	3.94529	2.97341	2.33843	2.64	3.99327	3.44325	3.84737	6.92425	4.04246	4.51795	5.34832	4.60879	3.80141	2.68829	4.60219	2.80129	2.36208	3.14073	2.5004
PC(24:1) [M+OOH]+		652.419	9.5123	0.354879	0.0922103	0.290446	0.159128	1.18906	0.0630528	7.16494	0.0218076	0.240178	0.549699	-0.198146974726359	Positive_normalized on PC		652.41841072524	M652T571	652.418	652.419	9.4938	9.8142	1.76059e+07	http://metlin.scripps.edu/metabo_list.php?mass_min=651.4093&mass_max=651.41322	1.79711	0.000483786	3.86764	0.000254258	6.1386	0.000245282	9.90504	1.77687	0.000228927	0.295895	19.9256	10.5329	14.1812	13.9191	20.9126	7.97439	30.7608	24.8401	11.3555	0.306578	24.4507	1.14777	0.000266196	0.000347853	0.0711321
PC(24:0) [M+OOH]+		654.434	9.4227	2.63574	0.128328	1.74345	0.143331	0.843871	0.367817	276.111	0.143541	0.778581	0.253164	-0.503046241219957	Positive_normalized on PC		654.43406078924	M654T565	654.434	654.435	9.3875	9.4413	310434	http://metlin.scripps.edu/metabo_list.php?mass_min=653.42515&mass_max=653.42908	0.000225468	0.000425692	0.188029	0.000258726	0.000317526	0.000252908	0.121522	0.000346998	0.000273762	0.000209957	0.536117	0.293893	0.000264094	0.23175	1.31297	0.000937198	0.210543	0.401114	0.162808	0.000194309	0.192615	0.000211521	0.000293507	0.000257212	0.000180337
PC(27:0)		664.491	9.0658	0.0598629	0.995641	0.0651216	0.99767	0.129191	0.995032	0.0386826	0.00535072	0.194452	0.999999	0.378849421773496	Positive_normalized on PC	C35H70O8P1N1	664.4911817421	M664T544	664.49	664.492	9.0476	9.2642	215035	http://metlin.scripps.edu/metabo_list.php?mass_min=663.48166&mass_max=663.48565	0.000230028	0.000458644	0.000327124	0.172745	0.000382404	0.234383	0.000382209	0.00034155	0.0751285	0.0313408	0.000263439	0.0834571	0.000375702	0.373848	0.187305	0.00072421	0.000377861	0.162806	0.000350283	0.0429872	0.184767	0.000249074	0.000345202	0.0873178	0.000299706
PC(O-28:0)		664.528	8.9901	0.160259	0.999955	0.218829	0.999324	0.0613988	0.312292	0.0448992	0.0238164	0.121322	1	-0.0342497454886813	Positive_normalized on PC	C36H74O7P1N1	664.5275672401	M665T539	664.527	664.528	8.9719	9.0038	758082	http://metlin.scripps.edu/metabo_list.php?mass_min=663.51832&mass_max=663.52231	0.000257872	0.278461	0.000257521	0.377248	0.0003609	0.645183	0.000346388	0.000234424	0.24399	0.194494	0.000231476	0.413996	0.167198	0.448072	0.30269	0.453868	0.188994	0.350834	0.22494	0.131488	0.325338	0.209576	0.304027	0.354362	0.216349
PC(25:1) [M+OOH]+		666.434	9.4423	0.253974	0.606739	0.199011	0.802819	1.21063	0.386431	27.3919	0.233921	0.14465	1	-0.13386282808599	Positive_normalized on PC		666.43406078924	M666T567	666.434	666.435	9.1725	9.729	5.67382e+07	http://metlin.scripps.edu/metabo_list.php?mass_min=665.42488&mass_max=665.42888	7.03258	0.19816	6.72508	0.000270781	30.4593	0.13763	38.9008	6.41665	0.0985385	0.366139	45.4298	22.4431	36.5846	36.5177	52.6711	22.2341	79.0518	66.1029	29.9906	0.318262	53.5711	0.478553	0.157396	0.100814	0.000278886
PC(28:2)		674.476	9.0521	0.128354	0.999968	0.0918665	0.999999	0.19638	1	0.206342	0.999988	0.0870114	0.939257	-0.664697055747812	Positive_normalized on PC	C36H68O8P1N1	674.4755316781	M674T543	674.475	674.476	9.012	9.3864	957789	http://metlin.scripps.edu/metabo_list.php?mass_min=673.46668&mass_max=673.47073	0.430512	0.000480206	0.000333975	0.000201143	0.205918	0.000253689	0.357511	0.164657	0.000270856	0.148773	0.53907	0.000333461	0.000348797	0.766513	1.3393	0.538227	0.749077	1.18038	0.521503	0.0730134	0.343739	0.431594	0.000358258	0.296248	0.00028393
PC(28:1)		676.492	9.0299	0.137832	0.991825	0.0862114	0.998281	0.207218	1	0.0687858	0.000217833	0.242698	0.928533	-0.485236036747695	Positive_normalized on PC	C36H70O8P1N1	676.4911817421	M676T542	676.491	676.492	9.008	9.3502	1.65796e+06	http://metlin.scripps.edu/metabo_list.php?mass_min=675.48221&mass_max=675.48627	0.000323865	0.160736	0.120483	0.80987	0.216919	0.295564	0.232944	0.231899	0.250513	0.20171	0.717236	0.347537	0.411174	1.23977	0.913466	0.563552	0.658157	0.630272	0.22906	0.52228	0.671491	0.385132	0.25848	0.547356	0.139544
PC(O-29:1)		676.528	8.9937	0.126958	1	0.00940947	1	0.00338309	0.831947	0.000638096	1.21502e-05	0.158271	1	-1.1570258744301	Positive_normalized on PC	C37H74O7P1N1	676.5275672401	M677T540	676.528	676.528	8.9757	9.0126	30829.7	http://metlin.scripps.edu/metabo_list.php?mass_min=675.51904&mass_max=675.5231	0.000288388	0.000393113	0.000246607	0.000263063	0.000329059	0.000164693	0.000308157	0.000275992	0.000271252	0.000232377	0.000268666	0.000433969	0.000291122	0.000332201	0.000262723	0.00062364	0.000256408	0.000275546	0.000238977	0.000315824	0.000258863	0.000237516	0.000368861	0.000323681	0.000235161
PC(26:2) [M+OOH]+		678.434	9.4402	0.351217	0.0549123	0.346232	0.0652684	0.940103	0.0508335	4905.57	0.00673219	0.224671	0.556733	-0.441031259054496	Positive_normalized on PC		678.43406078924	M678T566	678.434	678.434	9.4056	9.6886	8.25665e+06	http://metlin.scripps.edu/metabo_list.php?mass_min=677.42505&mass_max=677.42912	1.75013	0.00036954	1.89899	0.000194316	2.76345	0.000203934	4.13365	1.0253	0.000257329	0.0918595	8.60419	5.44819	5.95769	6.32844	8.18928	4.31006	11.6586	8.33334	4.9417	0.000213394	7.13724	0.000275727	0.000325856	0.147956	0.000209971
PC(26:0) [M+OOH]+		682.466	9.3381	1.98327	0.714069	0.509693	0.83759	0.392408	0.994787	93.1424	0.725496	0.534573	0.887102	-0.394280309825688	Positive_normalized on PC		682.46536091724	M682T560	682.465	682.466	9.3216	9.3884	182992	http://metlin.scripps.edu/metabo_list.php?mass_min=681.45631&mass_max=681.4604	0.000300842	0.000462641	0.134133	0.000243805	0.000475498	0.000261843	0.00026836	0.000274287	0.000225091	0.000179221	0.197347	0.0800541	0.000289602	0.160536	0.43032	0.000571615	0.000297274	0.200265	0.191205	0.000309277	0.000324504	0.000217939	0.000301831	0.000320002	0.000270965
PC(O-30:2)		688.528	8.9579	0.126807	1	0.130367	1	0.00241374	0.691863	0.000500641	1.91178e-07	0.152004	1	-0.744719491939824	Positive_normalized on PC	C38H74O7P1N1	688.5275672401	M689T537	688.528	688.528	8.9404	8.9585	38306.8	http://metlin.scripps.edu/metabo_list.php?mass_min=687.51874&mass_max=687.52287	0.000237102	0.000560635	0.000237545	0.000255009	0.000441629	0.000247186	0.000287897	0.000280545	0.000195718	0.000228978	0.000269409	0.000438158	0.000343473	0.00025366	0.000303427	0.000883484	0.000250294	0.000260103	0.000235164	0.000267314	0.00029851	0.000309167	0.000353656	0.000255252	0.000176614
PC(29:1)		690.507	8.9937	0.00810966	1	0.0165381	1	0.00268797	0.859921	0.00048161	4.22959e-06	0.188121	1	-0.822864993975524	Positive_normalized on PC	C37H72O8P1N1	690.5068318061	M691T540	690.507	690.508	8.9758	9.0114	52111.8	http://metlin.scripps.edu/metabo_list.php?mass_min=689.49805&mass_max=689.5022	0.000321633	0.000488592	0.000356047	0.000213389	0.00046064	0.093313	0.000249264	0.000248823	0.000228085	0.000305898	0.000377579	0.000426498	0.000350011	0.000347127	0.000324609	0.000889085	0.000237546	0.000444859	0.000299075	0.0445914	0.000439463	0.000307089	0.000305798	0.00036402	0.000245238
PC(O-30:1)		690.543	8.976	0.160057	0.798499	0.121674	0.999489	0.214991	1	0.0841631	9.86973e-05	0.267091	0.651405	-0.322493790992688	Positive_normalized on PC	C38H76O7P1N1	690.5432173041	M691T539	690.543	690.544	8.9181	8.9946	8.53523e+06	http://metlin.scripps.edu/metabo_list.php?mass_min=689.53409&mass_max=689.53823	1.11729	3.83303	1.74994	3.09817	1.53026	2.31326	1.47326	2.58771	2.80005	1.28535	3.48779	3.59778	3.0931	4.01857	2.46493	5.02594	2.80855	3.22877	1.87872	1.22328	2.84878	1.90733	2.21379	2.72923	2.38023
PC(29:0)		692.523	9.0118	0.096246	1	0.0935548	0.999996	0.165396	0.990433	0.0597914	7.73613e-05	0.303136	0.88854	-0.228339013014916	Positive_normalized on PC	C37H74O8P1N1	692.5224818701	M693T541	692.522	692.523	8.9935	9.0386	4.96267e+06	http://metlin.scripps.edu/metabo_list.php?mass_min=691.51329&mass_max=691.51745	0.458946	1.09952	1.36188	2.35113	0.532541	6.99084	0.647949	1.2569	0.969774	0.546425	1.62144	1.10701	1.77331	2.88666	1.62794	1.82681	2.28145	2.13579	1.08601	0.968548	2.88372	1.7213	1.05901	1.33558	1.09247
PC(O-30:0)		692.559	8.9402	0.10516	1	0.106069	1	0.159445	0.895481	0.0957907	0.0108578	0.211177	0.950209	-0.408098016472379	Positive_normalized on PC	C38H78O7P1N1	692.5588673681	M693T536	692.558	692.56	8.9224	8.9803	9.58618e+06	http://metlin.scripps.edu/metabo_list.php?mass_min=691.5498&mass_max=691.55395	1.86816	7.30587	2.99769	3.41674	2.79469	8.6187	2.42354	4.16184	2.08159	1.4276	3.49021	3.29892	3.49528	5.39764	3.4709	4.41241	2.84382	4.60302	3.03756	1.15906	3.12463	2.9265	2.59709	2.64381	2.82124
PC(30:4)		698.475	9.0115	0.13493	1	0.153867	1	0.00377531	0.948276	0.00117945	0.0732862	0.155966	1	0.274423499916418	Positive_normalized on PC	C38H68O8P1N1	698.4755316781	M698T541	698.475	698.476	8.9758	9.0304	23665.7	http://metlin.scripps.edu/metabo_list.php?mass_min=697.46597&mass_max=697.47016	0.000270889	0.000385823	0.000232099	0.000263571	0.000351998	0.000210761	0.000353711	0.000342735	0.00019497	0.000214151	0.00035864	0.000403199	0.000344034	0.000355964	0.000370701	0.000864919	0.000317895	0.000411917	0.000272632	0.000245301	0.000376618	0.000196236	0.000370249	0.000346659	0.000297957
PC(30:2)		702.507	8.9595	0.0591039	0.99263	0.0359439	0.511127	0.0975216	0.860734	0.0342834	0.000609052	0.131096	1	-0.410236437527686	Positive_normalized on PC	C38H72O8P1N1	702.5068318061	M703T538	702.506	702.508	8.9405	8.9908	2.51202e+06	http://metlin.scripps.edu/metabo_list.php?mass_min=701.49773&mass_max=701.50195	0.246876	1.46254	0.19246	0.994922	0.177952	0.456089	0.000328119	0.42192	0.405874	0.21399	0.769861	0.000422866	0.669115	1.6212	0.683739	0.680615	0.748753	0.666085	0.328747	0.736656	0.953313	0.482601	0.454618	0.978347	0.329139
PC(30:1)		704.523	8.9638	0.167511	0.689789	0.120562	0.999417	0.277162	0.989492	0.0922421	0.000245489	0.33267	0.400374	-0.437359925186913	Positive_normalized on PC	C38H74O8P1N1	704.5224818701	M705T538	704.522	704.523	8.9432	9.2976	2.36287e+07	http://metlin.scripps.edu/metabo_list.php?mass_min=703.5134&mass_max=703.51763	1.59847	3.61037	2.47399	13.4999	2.78296	10.7712	1.71343	3.29952	6.57983	3.71864	13.4301	5.43013	8.48421	15.0045	8.84625	9.49925	12.0932	6.31948	5.34712	7.54885	17.4023	7.51611	5.22915	7.70131	6.11511
PC(O-31:1)		704.559	8.9569	0.181925	0.517013	0.165643	0.701036	0.350989	0.734789	0.104403	0.00128878	0.415018	0.211646	-0.259214536120908	Positive_normalized on PC	C39H78O7P1N1	704.5588673681	M705T537	704.559	704.559	8.8835	8.9864	2.84655e+06	http://metlin.scripps.edu/metabo_list.php?mass_min=703.54966&mass_max=703.55389	0.79815	1.08882	0.852265	1.23364	0.857003	0.921368	0.722739	1.55654	0.965009	0.442841	1.38168	1.57906	1.28086	2.07114	1.31759	1.80982	1.42014	1.27802	1.1412	0.402852	0.880291	0.698682	0.900552	0.907543	0.860548
PC(28:2) [M+OOH]+		706.466	9.3344	0.258297	0.383023	0.219477	0.533131	0.692823	0.338905	63.3557	0.0858316	0.164806	0.999578	-0.2251812090963	Positive_normalized on PC		706.46536091724	M706T560	706.465	706.466	9.0239	9.6723	4.82262e+06	http://metlin.scripps.edu/metabo_list.php?mass_min=705.45613&mass_max=705.46036	1.47409	0.000546421	1.52155	0.000244361	1.57018	0.000166926	2.60485	0.633774	0.000205054	0.000229971	3.46324	2.4054	2.98376	3.26329	3.41584	1.82841	5.6701	3.97337	2.491	0.00019786	2.82755	0.157265	0.000332133	0.000344644	0.000259527
PC(29:1) [M+OH]+		706.502	9.2799	0.0938022	1	0.104515	1	0.361524	0.999999	0.75009	0.999918	0.0462482	0.832488	0.00909505190222798	Positive_normalized on PC		706.50174642567	M707T557	706.501	706.502	9.2263	9.3243	2.5618e+06	http://metlin.scripps.edu/metabo_list.php?mass_min=705.49235&mass_max=705.49659	0.488138	0.000507501	0.632409	0.0726876	0.000458663	0.00022851	0.951052	0.077909	0.00027357	0.000254777	0.700504	0.284954	0.771494	1.06999	0.936545	0.33237	1.39248	1.07311	0.000367943	0.000263684	0.000374736	0.0814124	0.000255886	0.000326748	0.000268565
PC(30:0)		706.538	8.9811	0.103194	1	0.082747	0.992688	0.146712	0.8476	0.0762457	0.00166994	0.205561	0.98627	-0.138797745798819	Positive_normalized on PC	C38H76O8P1N1	706.5381319341	M707T539	706.538	706.538	8.9683	9.0152	2.64971e+08	http://metlin.scripps.edu/metabo_list.php?mass_min=705.52883&mass_max=705.53307	23.5451	143.947	37.5789	104.58	38.3153	151.115	32.0729	71.1897	49.2773	34.2033	83.3269	61.074	83.4492	104.894	76.1643	101.898	88.1316	75.1302	45.7131	60.3402	116.025	72.03	54.3456	78.9067	57.5805
PC(O-31:0)		706.575	8.9058	0.115657	0.999122	0.149338	0.896182	0.295268	0.964572	0.13803	0.16774	0.263968	0.6104	-0.782037685073795	Positive_normalized on PC	C39H80O7P1N1	706.5745174321	M707T534	706.575	706.575	8.8869	8.9364	2.25241e+06	http://metlin.scripps.edu/metabo_list.php?mass_min=705.56567&mass_max=705.56991	0.972581	1.91056	1.39209	0.799878	1.21971	2.09018	1.09218	1.57561	0.502989	0.4334	0.870141	1.22328	0.942109	1.79837	1.13986	1.50692	0.945391	1.41079	1.06907	0.311936	0.750154	0.787571	0.763734	0.588657	0.770125
PC(28:1) [M+OOH]+		708.481	9.317	0.202408	0.929914	0.170528	0.984557	0.430296	0.956518	34.9318	0.525246	0.103782	0.987419	-0.238564925532536	Positive_normalized on PC		708.48101098124	M708T559_2	708.48	708.482	9.0094	9.757	3.43949e+06	http://metlin.scripps.edu/metabo_list.php?mass_min=707.47178&mass_max=707.47603	1.02216	0.000402964	0.000208943	0.000274013	1.27425	0.000158615	2.01558	0.240303	0.000234169	0.000220132	1.7871	1.06013	1.25456	3.32007	2.48112	1.04752	6.62541	2.28703	1.82474	0.000278731	1.61663	0.0624994	0.000354102	0.000276199	0.00017176
PC(29:0) [M+OH]+		708.517	9.8344	0.107343	0.998839	0.109523	0.999991	0.258639	0.924023	0.210738	0.788072	0.129909	0.985716	-0.117866294562748	Positive_normalized on PC		708.51739648967	M709T590	708.517	708.518	9.8145	9.8518	125202	http://metlin.scripps.edu/metabo_list.php?mass_min=707.50808&mass_max=707.51233	0.000276582	0.000421962	0.000254325	0.000160094	0.000434203	0.000176958	0.000373456	0.000294356	0.000261015	0.000197198	0.000274825	0.000342481	0.000265371	0.000386682	0.000405084	0.000543102	0.00026709	0.000280493	0.000293878	0.000207624	0.000325051	0.000272314	0.000225247	0.000251824	0.000183378
PC(31:4)		712.492	8.9582	0.126104	1	0.136534	1	0.0022401	0.452795	0.259129	1	0.00416447	0.990463	-0.93791743266272	Positive_normalized on PC	C39H70O8P1N1	712.4911817421	M712T537	712.492	712.492	8.9405	8.976	23296	http://metlin.scripps.edu/metabo_list.php?mass_min=711.48244&mass_max=711.48671	0.000284854	0.000534491	0.000271997	0.000221449	0.000323314	0.000166769	0.000264255	0.000240474	0.000306252	0.000246308	0.000261982	0.000489071	0.00038446	0.00027011	0.00030892	0.000542589	0.000292996	0.000358578	0.000279547	0.000293387	0.000356595	0.155386	0.000258321	0.000353329	0.000194356
PC(30:4) [M+OH]+		714.471	9.0479	0.245326	0.435419	0.243983	0.474836	0.276876	0.994594	0.200711	0.979607	0.191622	0.967835	-0.495054983376309	Positive_normalized on PC		714.47044629767	M714T543	714.47	714.471	9.0267	9.3014	2.13146e+06	http://metlin.scripps.edu/metabo_list.php?mass_min=713.46139&mass_max=713.46567	1.01949	0.000542076	0.760847	0.000208511	0.170844	0.000236919	0.596462	0.321937	0.000183264	0.328282	1.17812	1.04998	0.875834	1.69491	1.44716	0.548109	3.35416	1.30383	0.852869	0.251101	0.932248	1.01755	0.000372262	0.393343	0.202874
PC(31:3)		714.507	9.0464	0.12866	1	0.00759752	0.999879	0.00320237	0.448972	0.24523	1	0.165137	1	-0.207407254115126	Positive_normalized on PC	C39H72O8P1N1	714.5068318061	M715T543_1	714.506	714.507	8.9227	9.1378	15226.1	http://metlin.scripps.edu/metabo_list.php?mass_min=713.49756&mass_max=713.50184	0.0003231	0.000429155	0.000268813	0.000254613	0.000424613	0.000208037	0.000236467	0.000233076	0.000220547	0.000197164	0.000338284	0.000394516	0.000371254	0.0562903	0.000306484	0.000765932	0.000229943	0.000386897	0.000342894	0.00030796	0.000303458	0.109043	0.000281971	0.000235005	0.000191825
PC(O-32:3)		714.544	8.9219	0.00181463	0.999769	0.000811542	0.925376	0.266935	1	0.000753093	0.272692	0.140357	1	-0.759500456848655	Positive_normalized on PC	C40H76O7P1N1	714.5432173041	M715T535	714.543	714.544	8.9044	8.9392	51634.2	http://metlin.scripps.edu/metabo_list.php?mass_min=713.53435&mass_max=713.53863	0.000322277	0.000478106	0.000237903	0.203528	0.000413733	0.000236194	0.000268908	0.000366534	0.000270694	0.000251434	0.000297305	0.000319948	0.000306752	0.000400484	0.00043143	0.000839079	0.000393848	0.00027204	0.000375656	0.000246822	0.000429842	0.000188112	0.00026023	0.000281764	0.000224079
PC(31:2)		716.523	8.9408	0.00394159	0.999998	0.00163415	0.995041	0.00229244	0.954978	0.000924064	0.245558	0.167222	1	-1.00224336028779	Positive_normalized on PC	C39H74O8P1N1	716.5224818701	M717T536	716.523	716.523	8.9226	8.958	56642.1	http://metlin.scripps.edu/metabo_list.php?mass_min=715.51378&mass_max=715.51808	0.00030889	0.000482091	0.0003558	0.100335	0.000452893	0.000181438	0.000250503	0.000303208	0.000203867	0.000306154	0.000262757	0.000451895	0.000354194	0.000420075	0.000333887	0.000914572	0.000287476	0.000415456	0.000282586	0.000230084	0.233343	0.00023147	0.000342502	0.000360032	0.000275136
PC(O-32:2)		716.56	8.9049	0.161404	0.278961	0.199164	0.130251	0.431793	0.142685	0.192579	0.551423	0.250404	0.200776	-0.980564098811322	Positive_normalized on PC	C40H78O7P1N1	716.5588673681	M717T534	716.559	716.56	8.8488	8.9455	8.91838e+06	http://metlin.scripps.edu/metabo_list.php?mass_min=715.55015&mass_max=715.55445	2.97831	4.43346	2.95881	4.28083	4.66313	1.7993	5.36663	3.8179	4.06083	2.93886	4.93924	5.16137	4.07992	5.27574	3.7376	7.64968	3.50612	3.09894	3.36034	1.65221	3.74308	2.82558	2.96963	3.37674	3.22565
PC(31:1)		718.539	8.9407	0.191937	0.421731	0.172857	0.606337	0.39363	0.555719	0.117109	0.00781079	0.424917	0.173007	-0.804502745756923	Positive_normalized on PC	C39H76O8P1N1	718.5381319341	M719T536	718.538	718.539	8.9227	8.9691	7.09216e+06	http://metlin.scripps.edu/metabo_list.php?mass_min=717.52928&mass_max=717.53359	0.787541	0.752641	1.42865	2.92496	0.794374	5.32852	0.784415	1.19612	1.93704	1.3145	4.20431	2.71747	3.5236	4.53616	3.24116	3.58486	4.50248	3.91596	2.40201	2.05493	6.86606	3.26527	1.44826	2.08745	2.27427
PC(O-32:1)		718.575	8.9227	0.145268	0.651244	0.128198	0.954931	0.278692	0.935142	0.12561	0.00556885	0.221947	0.551173	-0.574147690947201	Positive_normalized on PC	C40H80O7P1N1	718.5745174321	M719T535	718.574	718.575	8.662	8.9628	7.87313e+07	http://metlin.scripps.edu/metabo_list.php?mass_min=717.5655&mass_max=717.56981	20.7772	44.5952	21.0571	23.4708	27.1863	13.8476	32.8155	31.4785	26.2834	19.196	32.05	37.6395	29.4273	38.1683	30.637	49.3182	24.3496	25.8757	26.2875	14.494	26.2464	20.9882	25.2606	29.2896	25.865
PC(31:0)		720.554	8.9587	0.127809	0.986708	0.131665	0.992272	0.223913	1	0.0862824	0.000307618	0.35257	0.461063	-0.441329860271562	Positive_normalized on PC	C39H78O8P1N1	720.5537819981	M721T538	720.554	720.554	8.9407	8.9977	5.09826e+07	http://metlin.scripps.edu/metabo_list.php?mass_min=719.54466&mass_max=719.54898	9.94353	12.5457	13.4444	19.2827	8.13217	52.8107	6.81293	14.7421	13.6359	6.80998	20.0161	16.8155	17.9764	24.5137	21.293	22.0556	23.85	25.193	11.7195	9.08866	25.9913	15.8636	12.0879	13.0601	12.5049
PC(O-32:0)		720.591	8.8868	0.106666	0.999995	0.107751	1	0.196557	0.998118	0.155025	0.233743	0.163018	0.998392	-0.614085398260979	Positive_normalized on PC	C40H82O7P1N1	720.5901674961	M721T533	720.59	720.591	8.8686	8.9106	5.29446e+07	http://metlin.scripps.edu/metabo_list.php?mass_min=719.58117&mass_max=719.58549	18.3982	51.3923	24.1039	17.0894	26.1619	19.3841	15.8275	23.8772	12.7704	13.9463	16.8229	24.1556	20.6517	22.1686	20.8655	30.5123	13.7533	17.8972	19.1577	9.13197	15.3009	17.0916	19.3234	15.0447	16.8921
PC(29:1) [M+OOH]+		722.497	9.2822	0.116094	1	0.120142	1	0.388516	0.999999	3.08683	0.998955	0.0495957	0.893665	-0.0400759759259427	Positive_normalized on PC		722.49666104524	M722T557	722.496	722.497	9.2439	9.5908	2.8933e+06	http://metlin.scripps.edu/metabo_list.php?mass_min=721.48725&mass_max=721.49158	0.700013	0.000410451	0.651785	0.000206386	0.631403	0.000237762	0.823512	0.154131	0.000257843	0.000266032	0.773699	0.485035	0.769538	1.02886	0.954432	0.496952	1.90803	0.843168	0.634231	0.000321598	0.741772	0.0354955	0.000323738	0.00022435	0.000265187
PC(O-31:0) [M+OH]+		722.569	9.1368	0.00878076	1	0.0206397	1	0.000816316	0.200074	0.00516902	0.999529	0.166492	1	0.0581974140826398	Positive_normalized on PC		722.56943205167	M723T548_2	722.568	722.57	9.1196	9.1407	39109.2	http://metlin.scripps.edu/metabo_list.php?mass_min=721.55995&mass_max=721.56429	0.000207466	0.000551051	0.000356203	0.0002566	0.000333874	0.0571719	0.000255246	0.000240505	0.000283199	0.000288878	0.000377409	0.000396172	0.000224909	0.000437733	0.000344701	0.000886912	0.000279903	0.000402684	0.000260422	0.000265941	0.000342017	0.00025978	0.000285962	0.000279787	0.00019096
PC(31:4) [M+OH]+		728.486	8.9998	0.272617	0.706405	0.267476	0.741147	0.298717	0.997663	0.317599	0.999492	0.172507	0.999877	-0.36189878697443	Positive_normalized on PC		728.48609636167	M728T540	728.486	728.487	8.9628	9.2405	1.53649e+06	http://metlin.scripps.edu/metabo_list.php?mass_min=727.4769&mass_max=727.48127	0.917028	0.000340087	0.533619	0.000181534	0.102739	0.000244588	0.496933	0.110388	0.141915	0.000217748	0.845542	0.778466	0.702446	1.4905	0.000425296	0.365595	2.29836	0.589131	0.760414	0.169559	0.665887	0.477893	0.200797	0.209393	0.115965
PC(32:3)		728.523	8.9051	0.24911	0.209222	0.250752	0.234264	0.580795	0.225356	0.136198	0.0620065	0.581352	0.0846792	-0.313140507829227	Positive_normalized on PC	C40H74O8P1N1	728.5224818701	M729T534	728.522	728.523	8.8867	9.1338	2.17675e+06	http://metlin.scripps.edu/metabo_list.php?mass_min=727.51325&mass_max=727.51762	0.000263354	0.761136	0.359272	1.34184	0.000335743	0.822998	0.000238322	0.748804	1.01206	0.707603	2.49689	0.505262	0.97078	1.37197	0.000364314	0.739889	2.41786	0.994187	0.826093	1.0465	1.62522	1.35549	1.15413	1.11378	1.18059
PC(O-33:3)		728.559	8.8866	0.000252021	0.913981	0.000195462	0.743757	0.0015087	0.999937	0.00179135	0.999965	0.143076	1	-0.511464367195952	Positive_normalized on PC	C41H78O7P1N1	728.5588673681	M729T533	728.559	728.56	8.763	8.9248	275689	http://metlin.scripps.edu/metabo_list.php?mass_min=727.54977&mass_max=727.55415	0.360495	0.000467196	0.000301373	0.870604	0.000434093	0.16325	0.112665	0.486313	0.239902	0.0802032	0.00025113	0.000434466	0.61702	0.000341151	0.000295759	0.000611861	0.000302174	0.000368351	0.190853	0.000198443	0.000401201	0.000203873	0.000394615	0.000348792	0.228264
PC(30:4) [M+OOH]+		730.465	9.2623	0.279862	0.117033	0.233305	0.219849	0.826897	0.0804837	8.15755	0.0126396	0.185778	0.899245	0.0970850237241168	Positive_normalized on PC		730.46536091724	M730T556	730.465	730.466	9.0114	9.3556	3.40654e+06	http://metlin.scripps.edu/metabo_list.php?mass_min=729.45582&mass_max=729.4602	1.01032	0.000382763	1.24492	0.000176816	1.30908	0.00020943	1.56744	0.822455	0.00028265	0.154842	2.65424	2.26138	1.87897	2.12151	2.3122	1.42114	2.71489	2.65657	2.0301	0.144596	3.17728	0.527436	0.000255757	0.16383	0.000189838
PC(32:2)		730.539	8.9172	0.174655	0.417505	0.175673	0.478137	0.312514	0.789296	0.118215	0.00270521	0.314334	0.227968	-0.791287784720564	Positive_normalized on PC	C40H76O8P1N1	730.5381319341	M731T535	730.538	730.539	8.8921	9.21	9.76246e+07	http://metlin.scripps.edu/metabo_list.php?mass_min=729.52924&mass_max=729.53363	12.9806	62.6715	16.3833	28.3293	13.3721	16.5756	10.0695	32.3146	37.3332	21.9825	57.7413	34.8878	42.7664	63.5315	44.3342	61.1458	59.3627	46.1464	32.5927	45.584	81.4699	53.2023	33.8807	47.5148	38.8945
PC(O-33:2)		730.575	8.8687	0.000150017	0.814009	0.000168388	0.852717	0.00289716	1	0.000621315	0.988104	0.000194629	0.762394	-0.701595645210381	Positive_normalized on PC	C41H80O7P1N1	730.5745174321	M731T532	730.574	730.576	8.796	8.9008	579029	http://metlin.scripps.edu/metabo_list.php?mass_min=729.56556&mass_max=729.56994	0.563393	0.633315	0.000300734	0.645652	0.000334316	0.000253876	0.901982	0.826464	0.000242026	0.000197458	0.000399706	0.00031609	0.765442	0.7068	0.270311	0.734941	0.382893	0.000287316	0.552677	0.000280024	0.00031098	0.231504	0.247442	0.000252426	0.000278567
PC(32:1)		732.554	8.9216	0.19269	0.186802	0.155089	0.530187	0.404064	0.27683	0.173813	0.307882	0.270138	0.215151	-0.611561786928801	Positive_normalized on PC	C40H78O8P1N1	732.5537819981	M733T535_1	732.554	732.555	8.8958	8.9455	5.50713e+08	http://metlin.scripps.edu/metabo_list.php?mass_min=731.54476&mass_max=731.54915	48.9164	83.1081	82.6378	164.349	73.3159	183.181	82.0188	76.2873	132.312	129.625	317.797	193.879	188.836	250.66	200.478	256.517	281.793	198.72	151.472	152.94	373.468	181.369	116.287	147.073	167.645
PC(O-33:1)		732.591	8.8509	0.100062	1	0.173223	0.962851	0.310703	0.996363	0.234867	1	0.19457	0.997185	-0.781479093501044	Positive_normalized on PC	C41H82O7P1N1	732.5901674961	M733T531	732.59	732.591	8.7972	8.9171	1.88522e+06	http://metlin.scripps.edu/metabo_list.php?mass_min=731.58126&mass_max=731.58566	1.83826	2.36766	1.61114	0.52007	2.21279	0.826768	1.09506	2.69906	0.582263	0.36768	0.457345	1.30462	1.48132	1.64017	0.964792	2.60495	0.000281881	1.46537	0.85929	0.000314652	0.000374821	0.000299977	1.17532	0.000271202	0.65809
PC(30:2) [M+OOH]+		734.497	9.2448	0.193586	0.977512	0.124148	0.999998	0.367327	0.995634	24.3798	0.677928	0.12591	0.999999	0.0286526021854037	Positive_normalized on PC		734.49666104524	M734T555_2	734.496	734.497	9.2103	9.3067	1.10777e+06	http://metlin.scripps.edu/metabo_list.php?mass_min=733.48716&mass_max=733.49157	0.592239	0.000438651	0.432918	0.00021352	0.389472	0.000188665	0.631084	0.0793887	0.0002674	0.000237527	0.489999	0.361026	0.386795	0.816033	0.521557	0.264154	1.15707	0.615065	0.30585	0.000191227	0.34137	0.000317733	0.000263989	0.000355885	0.000288544
PC(32:0)		734.57	8.9402	0.114497	0.998667	0.100405	1	0.173339	0.885291	0.116562	0.0095163	0.180662	0.967055	-0.255847700462205	Positive_normalized on PC	C40H80O8P1N1	734.5694320621	M735T536	734.569	734.57	8.6504	8.9628	8.50798e+08	http://metlin.scripps.edu/metabo_list.php?mass_min=733.56014&mass_max=733.56455	150.459	425.079	146.624	209.486	163.105	266.19	184.312	227.398	164.268	183.593	228.847	294.205	237.341	242.984	243.766	343.718	221.175	206.877	151.942	166.013	222.639	192.282	199.486	222.248	174.767
PC(O-33:0)		734.607	8.851	0.0647017	0.976973	0.0828997	0.999873	0.413999	0.994138	0.225938	1	0.177014	0.999995	-1.56878678668594	Positive_normalized on PC	C41H84O7P1N1	734.6058175601	M735T531	734.606	734.608	8.833	8.8689	578145	http://metlin.scripps.edu/metabo_list.php?mass_min=733.59749&mass_max=733.6019	0.600337	0.992016	0.738473	0.317107	0.864201	0.3922	0.000247612	0.846403	0.0963161	0.000262991	0.000354525	0.403864	0.529349	0.473428	0.368327	0.000586304	0.000308426	0.000282568	0.488278	0.000194962	0.15104	0.0002856	0.313225	0.000243353	0.000249722
PC(30:1) [M+OOH]+		736.512	9.2271	0.146171	0.999936	0.0932812	1	0.355612	0.99982	152.384	0.897152	0.0878033	0.988789	-0.215733971160814	Positive_normalized on PC		736.51231110924	M737T554	736.512	736.513	9.1896	9.2892	670309	http://metlin.scripps.edu/metabo_list.php?mass_min=735.50298&mass_max=735.5074	0.522585	0.000415603	0.283241	0.00021505	0.185315	0.00026534	0.387697	0.000241157	0.00020788	0.000308094	0.212135	0.19417	0.184124	0.579295	0.399692	0.305512	0.973035	0.208001	0.227367	0.000254088	0.171513	0.00024946	0.000251581	0.000292741	0.000271064
PC(O-32:0) [M+OH]+		736.585	9.119	0.143176	0.925799	0.0949207	0.99994	0.149438	0.673912	0.099255	0.00516387	0.224492	0.852236	0.192938604049046	Positive_normalized on PC		736.58508211567	M737T547	736.585	736.585	9.0834	9.1483	1.14002e+06	http://metlin.scripps.edu/metabo_list.php?mass_min=735.57546&mass_max=735.57988	0.198114	0.377566	0.195215	0.247864	0.178946	0.35631	0.427899	0.367119	0.24499	0.373842	0.391179	0.448062	0.392641	0.578313	0.356313	0.529617	0.359606	0.460377	0.348922	0.181569	0.295877	0.265829	0.353991	0.264375	0.322129
PC(O-34:4)		740.56	8.8335	0.215127	0.567204	0.168347	0.838786	1.54262	0.20827	0.188291	0.926871	0.250797	0.760345	-1.25936227504549	Positive_normalized on PC	C42H78O7P1N1	740.5588673681	M741T530	740.559	740.56	8.7451	9.0616	1.34597e+06	http://metlin.scripps.edu/metabo_list.php?mass_min=739.5503&mass_max=739.55475	0.200075	0.533355	0.000338499	1.39105	0.597333	0.000162967	0.44436	0.569004	0.926792	0.758396	0.258234	1.26522	1.04265	0.864521	0.684759	1.18222	0.000323845	0.55805	0.000375164	0.000193794	0.000272222	1.19534	1.36915	0.987	0.776763
PC(33:3)		742.538	8.9045	0.237421	0.997901	0.0690098	0.999019	0.342776	0.999979	0.0461749	0.0236996	0.238964	0.999907	-0.293676365823061	Positive_normalized on PC	C41H76O8P1N1	742.5381319341	M743T534	742.537	742.539	8.851	9.0653	560640	http://metlin.scripps.edu/metabo_list.php?mass_min=741.52885&mass_max=741.5333	0.000275185	0.000566051	0.000228296	0.537713	0.000449833	0.000275272	0.00030018	0.000266201	0.000247867	0.000221767	0.00024429	0.3052	0.931994	1.2966	0.899956	0.000668361	0.000258716	0.000301042	0.000252874	0.518608	0.000288522	0.763624	0.218205	0.000285332	0.581528
PC(O-34:3)		742.575	8.8508	0.195702	0.0544408	0.230054	0.0277973	0.546381	0.0207674	0.273696	0.996977	0.311828	0.0317587	-1.20199101779361	Positive_normalized on PC	C42H80O7P1N1	742.5745174321	M743T531	742.575	742.576	8.7795	8.8756	7.8863e+07	http://metlin.scripps.edu/metabo_list.php?mass_min=741.5659&mass_max=741.57036	30.0546	72.2247	20.9313	36.2188	20.4507	5.64929	28.8035	25.2015	34.8413	23.4722	40.651	64.5208	41.6865	50.2079	43.768	70.4283	33.8355	27.486	32.9797	20.5966	27.524	27.022	40.757	34.7937	30.1411
PC(31:4) [M+OOH]+		744.481	9.2465	0.271656	0.312226	0.257241	0.372616	0.737886	0.272425	3.53106	0.0942204	0.15159	1	0.0684789038326574	Positive_normalized on PC		744.48101098124	M744T555	744.48	744.481	9.0115	9.3419	1.86259e+06	http://metlin.scripps.edu/metabo_list.php?mass_min=743.47145&mass_max=743.47591	0.628226	0.000392724	0.602268	0.000160673	0.514872	0.000236887	0.641659	0.393087	0.000281851	0.0792978	1.34401	1.02406	1.00426	1.15161	1.01103	0.631144	1.32691	1.41129	1.0163	0.0624129	0.959919	0.214791	0.000310248	0.147754	0.000195123
PC(33:2)		744.555	8.8867	0.175966	0.333567	0.191204	0.301221	0.347855	0.540999	0.155755	0.132162	0.402361	0.0783978	-1.08521629931477	Positive_normalized on PC	C41H78O8P1N1	744.5537819981	M745T533	744.553	744.555	8.8691	9.0093	4.8032e+07	http://metlin.scripps.edu/metabo_list.php?mass_min=743.54508&mass_max=743.54955	13.5924	12.1777	12.1631	16.7116	10.8442	14.2	7.34104	19.516	14.419	12.1261	23.1002	25.9023	21.6526	31.4082	27.1555	29.5429	28.5782	35.7109	17.7296	16.7998	35.5313	25.8608	14.6685	18.7473	16.5058
PC(O-34:2)		744.591	8.8073	0.166143	0.163119	0.182903	0.126251	0.489869	0.0424008	0.369915	0.374494	0.24805	0.136197	-1.02405851334542	Positive_normalized on PC	C42H82O7P1N1	744.5901674961	M745T528	744.591	744.591	8.7795	8.8756	9.67538e+07	http://metlin.scripps.edu/metabo_list.php?mass_min=743.58143&mass_max=743.58589	33.5428	92.063	32.6824	35.6146	44.2034	18.7365	58.5661	42.4704	32.2868	26.6464	43.3913	75.8437	43.6451	55.084	50.4958	81.9508	37.6501	38.5628	38.961	21.8735	31.3119	30.4317	31.6043	37.4201	24.7201
PC(31:3) [M+OOH]+		746.497	9.2084	0.286177	0.312875	0.239715	0.446282	0.819979	0.262637	36.8307	0.0779232	0.200592	0.925481	0.0415879171580294	Positive_normalized on PC		746.49666104524	M746T553	746.496	746.498	8.9392	9.2689	1.05332e+06	http://metlin.scripps.edu/metabo_list.php?mass_min=745.48711&mass_max=745.49159	0.375186	0.000524073	0.334665	0.000186585	0.362002	0.000266541	0.906583	0.141196	0.000245497	0.000193136	0.881006	0.599942	0.687231	0.960451	0.427792	0.684181	1.1234	0.755981	0.000316892	0.000284681	0.612872	0.000239225	0.000380692	0.00033014	0.000282026
PC(32:2) [M+OH]+		746.533	9.0657	0.284796	0.271043	0.165284	0.768002	1.39027	0.128506	1.93378	0.115029	0.194033	0.936355	-0.218940467525394	Positive_normalized on PC		746.53304655367	M747T544	746.533	746.534	8.8944	9.1018	8.75001e+06	http://metlin.scripps.edu/metabo_list.php?mass_min=745.5237&mass_max=745.52818	1.38213	0.899155	1.92768	0.114579	3.2283	0.0885906	1.93753	4.28069	0.356733	0.355401	8.2014	4.02499	6.07086	8.61641	8.96756	5.3481	9.62104	9.20684	6.03196	0.72775	15.316	0.858302	0.241654	0.979799	0.478455
PC(33:1)		746.57	8.9039	0.177901	0.151678	0.184161	0.167163	0.445558	0.105578	0.18482	0.367932	0.338305	0.0392243	-0.961649203967567	Positive_normalized on PC	C41H80O8P1N1	746.5694320621	M747T534	746.57	746.57	8.8696	8.928	8.09981e+07	http://metlin.scripps.edu/metabo_list.php?mass_min=745.56063&mass_max=745.56511	15.1119	15.5892	29.1876	30.8144	24.4487	45.307	16.2476	22.5936	26.3802	20.2774	46.5987	40.1874	32.5127	43.0099	44.6544	48.0545	43.1644	53.3225	31.6103	19.3948	50.3011	29.2733	21.8972	23.5188	24.4082
PC(O-34:1)		746.607	8.7972	0.113198	0.994439	0.12768	0.939496	0.255004	0.992453	0.278482	0.998662	0.156834	0.999356	-0.954238345360307	Positive_normalized on PC	C42H84O7P1N1	746.6058175601	M747T528	746.606	746.607	8.7755	8.8408	8.36887e+07	http://metlin.scripps.edu/metabo_list.php?mass_min=745.59701&mass_max=745.60149	32.7844	64.986	35.8048	24.4895	58.4332	27.3296	62.1143	39.9183	21.8326	30.5881	27.7054	46.9811	30.2762	37.8942	42.3186	57.6263	20.5458	26.9906	35.7219	14.0385	24.2076	18.8335	24.3669	20.712	21.6756
PC(31:2) [M+OOH]+		748.512	9.21	0.173082	0.99997	0.11142	1	0.652926	0.999144	49.8535	0.985392	0.101626	0.999982	0.268678672463993	Positive_normalized on PC		748.51231110924	M749T553	748.512	748.513	9.1368	9.2867	264023	http://metlin.scripps.edu/metabo_list.php?mass_min=747.50259&mass_max=747.50708	0.0639037	0.00040437	0.0695012	0.000235575	0.0690663	0.000202048	0.0643412	0.000349439	0.000232855	0.000279017	0.09619	0.057379	0.000350832	0.128106	0.000295508	0.000881302	0.236699	0.165608	0.0487456	0.000243124	0.0569915	0.000308934	0.00022277	0.000302527	0.000196413
PC(33:0)		748.586	8.9222	0.134737	0.756937	0.133083	0.883058	0.348295	0.518096	0.154741	0.110155	0.265549	0.273328	-0.771954870248292	Positive_normalized on PC	C41H82O8P1N1	748.5850821261	M749T535	748.585	748.586	8.8855	8.9409	2.74937e+07	http://metlin.scripps.edu/metabo_list.php?mass_min=747.57614&mass_max=747.58063	7.69425	11.5043	12.11	8.17429	9.4116	13.3475	5.61682	10.7278	7.57557	5.14183	12.5937	10.4012	10.9962	11.8097	12.4007	15.0896	13.0094	14.6521	7.27768	5.33801	10.7653	7.8161	7.36998	7.02251	6.55111
PC(O-34:0)		748.622	8.8331	0.0688374	0.960417	0.0690703	0.920476	0.205915	1	0.15875	0.908886	0.112516	0.998854	-1.03173089933797	Positive_normalized on PC	C42H86O7P1N1	748.6214676241	M749T530	748.622	748.623	8.8102	8.8583	4.19907e+06	http://metlin.scripps.edu/metabo_list.php?mass_min=747.61272&mass_max=747.61721	2.07481	7.16631	2.02332	1.14047	3.88915	0.667621	1.60783	1.81727	0.998248	0.554302	1.04369	1.24934	1.25216	1.49268	1.47368	2.79128	0.975996	1.42896	1.77189	0.620404	0.867051	1.30431	1.59785	0.000238327	0.896223
PC(O-33:0) [M+OH]+		750.601	8.9116	0.00137934	1	0.00123154	1	0.00091468	0.999981	0.000702692	0.999519	0.00247863	1	-0.996294771558329	Positive_normalized on PC		750.60073217967	M751T535_2	750.6	750.602	8.9008	9.1191	278785	http://metlin.scripps.edu/metabo_list.php?mass_min=749.59195&mass_max=749.59646	0.000226269	0.000373833	0.000339641	0.000203885	0.000468185	0.000201941	0.304108	0.000255205	0.000226038	0.15338	0.000243318	0.000395173	0.620733	0.000354562	0.380867	0.333921	0.000293373	0.000411881	0.000354474	0.000294791	0.000337069	0.340717	0.000375926	0.000286747	0.000185248
PC(34:5)		752.523	8.815	0.39666	0.760424	0.269627	0.882904	0.399206	0.98121	0.15887	0.930761	104.657	0.537761	-0.675235507600956	Positive_normalized on PC	C42H74O8P1N1	752.5224818701	M753T529	752.522	752.523	8.7784	8.8803	390907	http://metlin.scripps.edu/metabo_list.php?mass_min=751.51346&mass_max=751.51798	0.000266424	0.000346772	0.000256559	0.224532	0.000474995	0.00019495	0.000291644	0.000265587	0.444091	0.195825	0.475972	0.000474911	0.715867	0.000392645	0.000288457	0.000542064	0.771459	0.205681	0.000335531	0.000246796	1.03101	1.52236	0.55607	0.000321502	0.642914
PC(34:4)		754.539	8.8154	0.19467	0.334084	0.191732	0.402594	0.417661	0.414797	0.181178	0.612255	0.421329	0.124598	-0.991422259954411	Positive_normalized on PC	C42H76O8P1N1	754.5381319341	M755T529	754.538	754.539	8.7699	9.0456	1.16339e+07	http://metlin.scripps.edu/metabo_list.php?mass_min=753.52934&mass_max=753.53387	0.961497	5.72952	1.08184	3.37135	0.000411031	1.84778	1.2924	2.40687	4.02847	2.39497	7.37934	4.62635	5.52073	4.47193	4.74313	6.95446	8.13538	4.86239	4.20414	6.02859	8.81338	8.32606	7.0116	5.80291	7.0253
PC(O-35:4)		754.575	8.7082	0.000146366	0.782646	0.000315657	0.993976	0.00176047	0.999999	0.000358415	0.810892	0.000194165	0.74368	-1.03709823463909	Positive_normalized on PC	C43H80O7P1N1	754.5745174321	M755T522	754.574	754.576	8.6875	8.7615	491578	http://metlin.scripps.edu/metabo_list.php?mass_min=753.56577&mass_max=753.57029	0.330023	0.534213	0.000351693	0.725826	0.000298532	0.167867	0.124868	0.586587	0.403538	0.404172	0.000260364	0.000419196	0.861406	0.634764	0.000424404	0.811775	0.508247	0.841983	0.687137	0.000220626	0.000318041	0.000258663	0.000361003	0.000372676	0.284626
PC(34:3)		756.555	8.8511	0.218545	0.0059606	0.202366	0.0181644	0.529127	0.00510179	0.245886	1	0.376453	0.00170281	-0.975478435987371	Positive_normalized on PC	C42H78O8P1N1	756.5537819981	M757T531	756.553	756.555	8.7987	9.0395	1.80248e+08	http://metlin.scripps.edu/metabo_list.php?mass_min=755.54498&mass_max=755.54952	15.1942	33.0999	58.8345	61.2557	100.183	49.1049	21.0716	7.18474	62.3441	56.0108	148.358	77.6958	81.2975	76.9117	56.9953	105.39	88.2735	81.9275	75.5675	70.5305	88.4126	72.631	66.2192	72.178	73.8763
PC(O-35:3)		756.592	8.805	0.250257	0.0171815	0.360651	0.00366443	0.928099	0.00295963	0.442957	0.161287	0.479151	0.00474817	-1.82728240386638	Positive_normalized on PC	C43H82O7P1N1	756.5901674961	M757T528	756.591	756.592	8.7592	8.8331	2.98598e+06	http://metlin.scripps.edu/metabo_list.php?mass_min=755.582&mass_max=755.58654	2.09761	2.6034	0.85263	2.35205	1.25087	0.000252851	1.14316	1.68452	1.24837	0.825943	1.90005	3.67996	2.54823	2.64036	2.11422	3.37676	2.06373	1.82152	2.07688	0.454317	0.99224	1.12556	1.52046	1.69747	1.59927
PC(33:3) [M+OH]+		758.534	9.0677	0.184423	0.995598	0.139531	0.999973	3.37067	0.847809	71.0211	0.816543	0.0931086	0.989043	-0.940559758337268	Positive_normalized on PC		758.53304655367	M759T544	758.533	758.535	9.0128	9.2861	290949	http://metlin.scripps.edu/metabo_list.php?mass_min=757.52421&mass_max=757.52876	0.000239289	0.000366646	0.000230532	0.000274977	0.000419856	0.000175718	0.000345491	0.0816912	0.000271848	0.000280435	0.205708	0.000366807	0.261457	0.000440629	0.424559	0.223876	0.469899	0.549348	0.205798	0.000237644	0.000331948	0.0842371	0.000363282	0.0373916	0.000281725
PC(34:2)		758.57	8.851	0.157409	0.0396099	0.177115	0.018556	0.310886	0.178778	0.210758	0.547991	0.280303	0.00362561	-1.01235017861044	Positive_normalized on PC	C42H80O8P1N1	758.5694320621	M759T531_1	758.569	758.57	8.5571	8.8931	6.49022e+09	http://metlin.scripps.edu/metabo_list.php?mass_min=757.56064&mass_max=757.5652	1715.05	2729.85	1572.83	1953.96	1573	1172.28	1657.01	2620.19	1690.64	1733.02	2832.82	3413.33	2464.78	3046.43	3099.72	4387.72	3008.91	3079.03	2099.69	2049	2909.76	2219.86	2077.32	2742.26	1878.69
PC(O-35:2)		758.606	8.743	0.111211	0.999998	0.250865	0.739221	0.586978	0.725778	1.88716	0.447338	0.240374	0.935969	-0.135037060832057	Positive_normalized on PC	C43H84O7P1N1	758.6058175601	M759T525	758.605	758.606	8.7222	8.7637	1.12953e+06	http://metlin.scripps.edu/metabo_list.php?mass_min=757.59637&mass_max=757.60092	1.36192	1.75402	1.05258	0.518339	1.04561	0.592638	0.861404	1.12988	0.474032	0.000245587	0.000319334	1.32203	1.04084	1.18812	0.000454873	1.09645	0.000234284	0.000313908	0.72558	0.000253659	0.000380766	0.392917	0.000270146	0.382638	0.00020797
PC(32:3) [M+OOH]+		760.512	9.1934	0.0037679	1	0.00958026	1	0.00533203	0.999998	0.251086	1	0.000977682	0.953041	-0.0116904878019768	Positive_normalized on PC		760.51231110924	M761T552	760.512	760.513	9.1394	9.2442	100853	http://metlin.scripps.edu/metabo_list.php?mass_min=759.50276&mass_max=759.50733	0.000251901	0.000537739	0.000299285	0.000158855	0.000370021	0.000176607	0.000301662	0.000230965	0.000243643	0.00027092	0.000378342	0.000354241	0.000322383	0.000383678	0.000342709	0.000773869	0.414484	0.174146	0.000266484	0.00025879	0.264417	0.000300605	0.000271615	0.000263018	0.000300951
PC(O-33:3) [M+OOH]+		760.549	9.0442	0.240025	0.18682	0.285485	0.138157	1.31358	0.0421527	1.81532	0.0354881	0.261313	0.408175	-0.780216046271128	Positive_normalized on PC		760.54869660724	M761T543	760.548	760.55	9.0267	9.1023	7.10229e+06	http://metlin.scripps.edu/metabo_list.php?mass_min=759.53973&mass_max=759.5443	2.4697	0.302314	2.74231	0.133702	5.78603	0.233904	2.62249	4.26912	0.330579	0.353575	5.63584	5.26361	4.86826	7.0152	8.21565	4.47494	6.68581	10.7876	5.67066	0.419416	10.7947	0.846914	0.164999	0.662477	0.31273
PC(34:1)		760.584	8.8584	0.153824	0.0922137	0.158898	0.111015	0.340612	0.122291	0.235027	0.998179	0.230171	0.0667176	1.05461718726031	Positive_normalized on PC	C42H82O8P1N1	760.5850821261	M761T532_1	760.583	760.585	8.5755	8.8847	4.67784e+09	http://metlin.scripps.edu/metabo_list.php?mass_min=759.57473&mass_max=759.57929	955.497	1315.89	1432.38	1396.43	1401.17	1290.02	1619.74	1415.98	1424.94	1419.43	2150.61	2355.11	1551.37	1799.26	2114.39	3043.49	1849.69	1899.25	1578.83	1227.06	1967.24	1330.73	1382.08	1461.77	1334.93
PC(O-35:1)		760.622	8.752	0.171352	0.929735	0.300042	0.671416	2.00296	0.437832	243	0.343927	0.216487	0.977834	-0.226625078723059	Positive_normalized on PC	C43H86O7P1N1	760.6214676241	M761T525	760.621	760.622	8.7325	8.7792	385886	http://metlin.scripps.edu/metabo_list.php?mass_min=759.61208&mass_max=759.61664	0.408784	0.000359478	0.561828	0.000197898	1.26291	0.305512	0.511521	0.581044	0.000297039	0.00030788	0.000262749	0.671914	0.00036647	0.503985	0.514724	0.407656	0.000287693	0.00031772	0.422278	0.00027907	0.000414783	0.000213498	0.000269935	0.000348816	0.000282989
PC(32:2) [M+OOH]+		762.529	9.081	0.553961	0.108538	0.433404	0.154817	1.85897	0.0989772	1006.21	0.052757	0.243955	0.67287	-1.00825940028355	Positive_normalized on PC		762.52796117324	M763T545	762.528	762.529	9.0516	9.1179	1.39099e+06	http://metlin.scripps.edu/metabo_list.php?mass_min=761.51917&mass_max=761.52375	0.187102	0.000345658	0.109869	0.000261073	0.0003008	0.000182578	0.422322	0.000352467	0.000291745	0.000237499	1.92945	0.823472	1.32903	1.88548	2.32707	0.947094	3.31607	2.20172	1.15316	0.000267141	2.69522	0.00028365	0.000286451	0.000353208	0.000236029
PC(34:0)		762.6	8.9171	0.0571657	0.988416	0.0503451	0.913986	0.174616	0.999998	0.14271	0.992193	0.0608237	0.817277	0.828992254109382	Positive_normalized on PC	C42H84O8P1N1	762.6007321901	M763T535	762.6	762.6	8.8865	8.9684	6.72794e+07	http://metlin.scripps.edu/metabo_list.php?mass_min=761.59053&mass_max=761.59511	9.90857	124.978	21.6263	11.7887	38.3206	4.44951	11.055	32.3976	10.606	6.7413	10.3106	15.9756	16.6626	14.6733	10.9267	36.0936	10.5103	12.8819	9.05183	13.8455	8.47995	10.7506	14.5668	16.0344	7.15946
PC(O-36:6)		764.56	8.726	0.190305	0.358684	0.346148	0.0920529	0.467571	0.317271	0.186258	0.702074	0.475409	0.0974297	-1.65145151520235	Positive_normalized on PC	C44H78O7P1N1	764.5588673681	M765T524	764.559	764.561	8.6852	9.0038	4.00504e+06	http://metlin.scripps.edu/metabo_list.php?mass_min=763.55056&mass_max=763.55515	0.000264272	1.41951	0.200866	4.91529	0.000422738	0.397216	0.899768	0.925951	2.99858	2.92055	2.99739	2.41346	6.15006	2.2797	1.98183	4.71184	2.72443	2.21981	2.71127	0.695469	2.51785	3.81029	2.97369	2.9354	2.68839
PC(O-34:0) [M+OH]+		764.616	9.0665	0.00554477	1	0.000431711	0.288207	0.000870798	0.291955	0.000387157	0.000306498	0.166819	1	0.238346597935999	Positive_normalized on PC		764.61638224367	M765T544	764.616	764.617	8.9939	9.1012	168193	http://metlin.scripps.edu/metabo_list.php?mass_min=763.60664&mass_max=763.61122	0.000268805	0.000386158	0.000315462	0.0555116	0.00048911	0.000219206	0.000253762	0.0896015	0.000292652	0.00021327	0.00037436	0.000459442	0.000252725	0.000320537	0.000361182	0.000555468	0.000257068	0.000371511	0.000273143	0.000313049	0.000301585	0.000217036	0.000357158	0.000216755	0.000247001
PC(O-36:5)		766.575	8.7259	0.189955	0.162433	0.23788	0.0773445	0.384809	0.285321	0.176801	0.311663	0.32798	0.0793502	-0.838232794506889	Positive_normalized on PC	C44H80O7P1N1	766.5745174321	M767T524	766.575	766.576	8.6928	8.9588	1.14818e+08	http://metlin.scripps.edu/metabo_list.php?mass_min=765.56559&mass_max=765.57019	33.3765	74.1491	11.3604	51.5799	8.12153	9.40677	13.34	42.4331	46.4017	41.0802	60.6079	70.0411	59.7878	51.777	58.7681	89.3536	49.4855	48.0115	45.1859	34.9868	48.454	50.9139	71.6909	72.4343	54.0046
PC(34:5) [M+OH]+		768.517	9.0649	0.496142	0.403234	0.200345	0.82863	1.97173	0.356338	0.810106	0.590664	0.402899	0.611679	0.476879048471043	Positive_normalized on PC		768.51739648967	M769T544	768.516	768.518	8.9764	9.2282	270624	http://metlin.scripps.edu/metabo_list.php?mass_min=767.50745&mass_max=767.51206	0.0524245	0.00033569	0.000287429	0.000252551	0.000344653	0.000254328	0.000235348	0.181214	0.000248383	0.000286577	0.50174	0.000502201	0.407439	0.000398495	0.000278816	0.000913515	1.0327	0.000284802	0.000255639	0.000277121	0.316553	0.244739	0.00035136	0.0974532	0.000183579
PC(35:4)		768.555	8.7623	0.187551	0.714739	0.146228	0.962271	0.312565	0.965935	0.148007	0.431601	0.422954	0.42706	-1.22047659113068	Positive_normalized on PC	C43H78O8P1N1	768.5537819981	M769T526	768.554	768.555	8.7407	8.8059	7.31385e+06	http://metlin.scripps.edu/metabo_list.php?mass_min=767.54514&mass_max=767.54975	1.16971	1.28811	0.948759	2.51656	0.000469202	1.5527	0.000381391	1.50206	1.98518	1.2717	3.62379	2.87519	3.17775	2.66088	4.54706	3.65749	5.34855	5.00671	1.9481	3.62788	5.07935	6.08189	3.9229	3.20972	3.97964
PC(O-36:4)		768.591	8.693	0.175805	0.302989	0.221848	0.157542	0.325757	0.620995	0.176514	0.388874	0.313528	0.146179	-0.601756201955741	Positive_normalized on PC	C44H82O7P1N1	768.5901674961	M769T522	768.59	768.592	8.6669	8.7536	2.27662e+08	http://metlin.scripps.edu/metabo_list.php?mass_min=767.58105&mass_max=767.58566	74.0633	236.788	42.8381	92.1766	23.2477	41.0987	35.8728	101.765	78.2929	75.1128	128.412	136.513	101.212	108.503	108.023	144.073	95.018	114.25	95.9134	71.1031	84.1719	104.554	123.759	140.054	91.3073
PC(35:3)		770.57	8.7922	0.207879	0.760633	0.167553	0.933033	0.390542	0.897105	0.205073	0.998278	0.441191	0.55981	-1.10040427868094	Positive_normalized on PC	C43H80O8P1N1	770.5694320621	M771T528	770.57	770.571	8.7605	8.8408	5.63328e+06	http://metlin.scripps.edu/metabo_list.php?mass_min=769.56069&mass_max=769.56532	1.56966	0.000491753	3.34063	0.000168992	0.000307836	0.000244968	2.17987	1.58502	0.000253456	2.67417	0.00025238	6.31059	0.000392438	6.49368	6.60814	8.79641	0.000398119	0.000339083	5.00066	4.24257	0.000424791	0.0003044	0.000378208	5.30389	2.98089
PC(O-36:3)		770.606	8.726	0.160639	0.205037	0.208537	0.0600953	0.415149	0.109255	0.308757	0.820257	0.261611	0.104001	-0.833681611655085	Positive_normalized on PC	C44H84O7P1N1	770.6058175601	M771T524	770.606	770.607	8.7037	8.7884	8.51706e+07	http://metlin.scripps.edu/metabo_list.php?mass_min=769.59688&mass_max=769.6015	32.6943	86.1068	32.2344	33.7314	33.4086	18.7581	39.1235	44.2921	32.8491	37.6029	36.9395	67.7658	35.4538	59.4859	42.7833	64.3797	30.1607	35.2109	38.1793	21.0873	30.1161	27.6309	28.3222	38.9113	20.1268
PC(O-34:4) [M+OOH]+		772.549	8.8488	0.227182	0.391237	0.201641	0.536404	1.01356	0.168181	4.64958	0.0731951	0.158528	0.999933	-0.0432241471344456	Positive_normalized on PC		772.54869660724	M773T531	772.548	772.549	8.8143	9.0438	3.49753e+08	http://metlin.scripps.edu/metabo_list.php?mass_min=771.53914&mass_max=771.54377	73.4023	5.35727	106.245	2.38416	309.851	5.44539	236.847	108.467	4.99311	6.00246	220.414	216.667	184.167	222.25	262.914	289.191	255.637	294.49	210.879	9.69507	255.893	8.29544	3.11904	12.2888	6.32289
PC(35:2)		772.585	8.8163	0.166303	0.0514182	0.218169	0.00680509	0.394281	0.0404892	0.270589	0.994492	0.31776	0.00429824	-0.0619658612851816	Positive_normalized on PC	C43H82O8P1N1	772.5850821261	M773T529	772.585	772.585	8.7962	8.8583	1.07655e+08	http://metlin.scripps.edu/metabo_list.php?mass_min=771.57553&mass_max=771.58017	39.9516	41.9582	49.8292	33.7074	44.0185	28.9373	25.3188	51.186	33.902	31.8281	59.195	61.9573	51.5423	60.5485	62.9109	80.706	46.6377	68.8683	42.7186	32.753	45.3514	38.8832	30.8873	40.8028	28.7859
PC(O-36:2)		772.622	8.726	0.129081	0.876576	0.172757	0.460775	0.390799	0.416636	0.367829	0.688444	0.184971	0.880622	-0.779652035662895	Positive_normalized on PC	C44H86O7P1N1	772.6214676241	M773T524_2	772.622	772.622	8.7037	8.7884	5.34756e+07	http://metlin.scripps.edu/metabo_list.php?mass_min=771.61248&mass_max=771.61711	23.7047	53.2563	25.9764	17.4246	39.8078	10.1544	37.2213	31.4132	13.3578	17.8369	17.2028	37.8385	17.4409	34.7537	25.66	37.5612	13.5301	18.4578	24.4433	7.6573	15.4895	10.6197	13.8924	15.4511	9.31831
PC(33:3) [M+OOH]+		774.528	9.1789	0.0102029	1	0.000764509	0.958485	0.334238	1	0.281896	1	0.00240737	0.99992	-0.0630406639620615	Positive_normalized on PC		774.52796117324	M775T551_1	774.528	774.529	9.1054	9.3466	79757.9	http://metlin.scripps.edu/metabo_list.php?mass_min=773.51841&mass_max=773.52306	0.000294318	0.000496036	0.000338511	0.000234033	0.000286024	0.000197219	0.000354896	0.000226222	0.000223888	0.000219272	0.000341381	0.000477781	0.000293645	0.000440571	0.000377856	0.000634295	0.000331837	0.000368922	0.000355693	0.000276501	0.0977181	0.000308444	0.000343425	0.000248321	0.000167905
PC(O-34:3) [M+OOH]+		774.565	9.0095	0.203522	0.227245	0.213564	0.231734	0.86463	0.0514342	1.61057	0.0229708	0.191238	0.819795	-0.391611933339428	Positive_normalized on PC		774.56434667124	M775T541_1	774.564	774.565	8.8148	9.1484	1.53931e+09	http://metlin.scripps.edu/metabo_list.php?mass_min=773.55505&mass_max=773.55969	448.707	105.244	505.768	29.0801	1086.73	44.2251	796.256	887.3	66.0094	96.1993	1011.35	1011	797.6	1062.1	1292.02	882.356	920.215	1306.36	872.117	94.5696	1239.28	110.895	44.0167	184.164	67.1021
PC(35:1)		774.601	8.833	0.156958	0.169424	0.184552	0.0798445	0.491204	0.0235259	0.298168	0.861213	0.262834	0.0625641	-0.0875417454050136	Positive_normalized on PC	C43H84O8P1N1	774.6007321901	M775T530_2	774.6	774.601	8.8051	8.8583	5.36117e+07	http://metlin.scripps.edu/metabo_list.php?mass_min=773.5912&mass_max=773.59584	14.5605	14.2919	30.0318	16.9108	25.5949	20.2848	16.5165	19.3544	19.9338	17.8178	28.3893	28.6782	20.1373	21.8779	29.7822	39.087	21.007	30.9179	21.5035	12.2992	20.9424	15.3481	14.8115	14.3444	14.2723
PC(O-36:1)		774.638	8.7431	0.0964205	1	0.113669	1	0.32529	0.963856	0.305243	0.999234	0.141468	1	-0.98408904318567	Positive_normalized on PC	C44H88O7P1N1	774.6371176881	M775T525	774.637	774.638	8.7067	8.7792	1.09357e+07	http://metlin.scripps.edu/metabo_list.php?mass_min=773.62828&mass_max=773.63293	3.7742	9.43414	6.57829	3.07537	11.0107	1.81834	6.90876	5.7604	2.58405	2.23455	2.70026	5.4104	3.09665	5.94834	5.7478	6.70017	2.48672	4.36145	5.54142	0.936814	2.86172	2.10589	2.97462	2.35239	1.55467
PC(33:2) [M+OOH]+		776.544	9.0925	0.489057	0.194343	0.703062	0.152287	1.81381	0.163926	509.778	0.0970435	0.310891	0.539594	-0.758183191636988	Positive_normalized on PC		776.54361123724	M777T546_1	776.543	776.545	9.0447	9.5036	822172	http://metlin.scripps.edu/metabo_list.php?mass_min=775.53459&mass_max=775.53925	0.311862	0.000389113	0.00034622	0.000167965	0.000286627	0.000256954	0.361496	0.000340977	0.000255842	0.000238341	0.852312	0.67327	0.695461	1.28968	1.46213	0.350385	2.27185	1.95373	0.785416	0.00023983	1.45796	0.0002064	0.000391717	0.000241355	0.000245392
PC(O-34:2) [M+OOH]+		776.58	9.0993	0.161676	0.99133	0.103539	1	0.361949	0.993395	1.30196	0.769067	0.122279	0.99999	0.472244217955885	Positive_normalized on PC		776.57999673524	M777T546_2	776.578	776.58	8.9226	9.3552	3.36314e+07	http://metlin.scripps.edu/metabo_list.php?mass_min=775.57002&mass_max=775.57468	4.35433	0.60455	4.94873	3.74113	2.88089	3.65525	16.7138	0.941657	7.33785	3.76113	21.6611	5.09526	15.0084	6.7405	15.1191	8.47229	25.849	10.6046	8.3816	1.87434	10.2868	2.68944	6.01212	3.55638	3.71014
PC(35:0)		776.616	8.8689	0.0319869	0.903137	0.0614987	0.999948	0.2987	1	0.193904	1	0.0580232	0.987868	0.0672843134180139	Positive_normalized on PC	C43H86O8P1N1	776.6163822541	M777T532	776.615	776.617	8.7291	8.9044	2.83702e+06	http://metlin.scripps.edu/metabo_list.php?mass_min=775.60672&mass_max=775.61138	0.528301	3.44603	0.000312084	0.586446	10.2156	0.000203874	5.58715	0.000256146	0.000303815	0.200966	0.340856	0.535983	0.692149	0.584946	0.725334	1.92409	1.09043	0.538409	0.610357	0.128804	0.000286913	0.502744	0.508513	0.285066	0.347233
PC(O-36:0)		776.654	8.7616	0.000556486	0.941238	0.000513431	0.895017	0.00281168	0.99987	0.00243639	0.998962	0.000370631	0.435018	-1.86988054421888	Positive_normalized on PC	C44H90O7P1N1	776.6527677521	M777T526_2	776.654	776.655	8.743	8.7956	257576	http://metlin.scripps.edu/metabo_list.php?mass_min=775.64461&mass_max=775.64927	0.164573	0.000530212	0.393565	0.22243	0.445237	0.000253441	0.000305624	0.000221323	0.000289501	0.000212142	0.000375155	0.000473664	0.00040043	0.000282561	0.000352428	0.000843893	0.000343579	0.000431959	0.000257952	0.000253937	0.000305577	0.000188797	0.000228741	0.000364323	0.000206984
PC(36:6)		778.539	8.744	0.207573	0.417289	0.251259	0.318785	0.279971	0.980755	0.14627	0.209373	0.663201	0.117113	-0.832413819473448	Positive_normalized on PC	C44H76O8P1N1	778.5381319341	M779T525	778.538	778.54	8.7104	9.1547	4.41389e+06	http://metlin.scripps.edu/metabo_list.php?mass_min=777.52917&mass_max=777.53384	0.00032263	1.32184	0.000322634	1.64853	0.163407	0.460365	0.000254961	0.743298	3.06148	0.000260313	3.62966	1.07465	4.35961	2.77677	1.32256	4.16124	4.23322	2.83484	2.26702	2.29899	4.65506	3.93091	3.05151	2.10007	3.3153
PC(O-37:6)		778.575	8.6709	0.456547	0.0637644	0.561153	0.0514547	367.801	0.0168673	0.624594	0.257506	0.721037	0.0612802	-0.221645964684037	Positive_normalized on PC	C45H80O7P1N1	778.5745174321	M779T520	778.574	778.575	8.6482	8.7073	350100	http://metlin.scripps.edu/metabo_list.php?mass_min=777.56508&mass_max=777.56975	0.000248465	0.102252	0.000217246	0.645004	0.000392762	0.000240904	0.0606566	0.000282619	0.34074	0.571557	0.514919	0.446765	0.642403	0.425921	0.000367082	0.000727736	0.504195	0.317174	0.579161	0.000281999	0.000437745	0.666583	0.635541	0.522601	0.326145
PC(36:5)		780.554	8.7439	0.239482	0.104109	0.292625	0.0644238	0.407504	0.311411	0.223914	0.996951	0.451626	0.0480444	-0.907050758441673	Positive_normalized on PC	C44H78O8P1N1	780.5537819981	M781T525	780.553	780.555	8.7224	9.2781	1.65307e+08	http://metlin.scripps.edu/metabo_list.php?mass_min=779.54487&mass_max=779.54956	4.38217	22.0717	10.7335	95.1648	0.000383987	30.5017	13.5375	16.4726	112.523	74.1477	156.493	73.5048	150.679	83.3647	80.1601	127.892	133.921	113.967	78.1003	48.6997	130.412	182.829	95.8129	93.8506	95.0247
PC(O-37:5)		780.591	8.7018	0.261276	0.0204596	0.360781	0.00614672	0.572279	0.0320954	0.226606	0.994449	0.545347	0.00471691	-0.848721810227113	Positive_normalized on PC	C45H82O7P1N1	780.5901674961	M781T522	780.59	780.591	8.6482	8.7434	8.98152e+06	http://metlin.scripps.edu/metabo_list.php?mass_min=779.58122&mass_max=779.5859	4.68722	5.79566	1.14971	4.15448	0.832839	0.881939	0.70255	5.80372	3.30444	3.4964	7.12245	7.48762	6.46449	5.62419	5.70705	8.1156	5.06072	6.19983	4.76684	2.15251	3.27748	3.84071	6.10126	6.97908	4.96902
PC(O-34:0) [M+OOH]+		780.611	9.3511	0.000735375	0.999978	0.000241148	0.912991	0.404899	1	0.000243994	0.318542	0.000533641	0.995174	0.43153793282952	Positive_normalized on PC		780.61129686324	M781T561	780.61	780.612	9.2798	9.3701	278414	http://metlin.scripps.edu/metabo_list.php?mass_min=779.60135&mass_max=779.60603	9.57785e-05	0.000334566	0	8.14262e-05	0.000304963	0.000104175	0.000272843	0.000151754	0.153798	0.000120981	0.000115071	0.000200587	0.000158382	7.4451e-05	0.000231578	0.000373943	0.284475	7.64509e-05	0.000156309	0.37762	0	0.106838	0.245038	0.0845018	0.197397
PC(36:4)		782.57	8.7439	0.202299	0.0569918	0.20858	0.0652432	0.354648	0.264365	0.204506	0.722423	0.305792	0.0465445	-0.815183770138649	Positive_normalized on PC	C44H80O8P1N1	782.5694320621	M783T525_1	782.57	782.57	8.7224	8.7884	2.22788e+09	http://metlin.scripps.edu/metabo_list.php?mass_min=781.56045&mass_max=781.56515	374.515	652.443	289.093	630.651	141.894	306.542	187.791	496.978	593.247	509.572	1219.57	1109.07	777.891	794.041	1196.24	1275.66	1287.86	999.218	628.989	865.287	1040.26	1007.51	1002.96	1120.94	1000.34
PC(O-37:4)		782.606	8.6541	0.180744	0.443662	0.25861	0.208074	0.361168	0.624596	0.149805	0.16753	0.404261	0.160599	-0.412008054005606	Positive_normalized on PC	C45H84O7P1N1	782.6058175601	M783T519	782.605	782.607	8.6295	8.6928	8.27114e+06	http://metlin.scripps.edu/metabo_list.php?mass_min=781.59652&mass_max=781.60121	5.10915	9.73011	1.97915	3.26873	0.996434	1.55233	0.73173	6.46714	2.80963	2.19511	5.42195	4.86612	5.00322	5.41769	4.14617	5.47034	3.76146	5.62432	4.41204	1.49799	3.23326	4.42124	4.77489	4.96125	2.90106
PC(34:5) [M+OOH]+		784.512	9.1191	0.341977	0.808484	0.209255	0.95711	0.850828	0.814385	115.995	0.592372	0.143467	1	-0.0113328494321326	Positive_normalized on PC		784.51231110924	M785T547	784.512	784.513	8.8688	9.1657	242446	http://metlin.scripps.edu/metabo_list.php?mass_min=783.50269&mass_max=783.50739	0.000226265	0.00046276	0.000206562	0.000218252	0.000280818	0.000218036	0.000372341	0.0667144	0.000257479	0.000192383	0.000265664	0.309457	0.274753	0.296627	0.000279875	0.000908515	0.418734	0.433812	0.000334107	0.000249739	0.000401646	0.0818929	0.000227012	0.0313656	0.000266541
PC(35:4) [M+OH]+		784.549	8.957	0.242982	0.529962	0.205201	0.694577	0.615381	0.503093	0.277227	0.999993	0.199223	0.966326	-0.195503861920881	Positive_normalized on PC		784.54869661767	M785T537	784.548	784.55	8.9217	8.9977	1.61012e+06	http://metlin.scripps.edu/metabo_list.php?mass_min=783.53922&mass_max=783.54392	0.519151	0.000427994	0.749245	0.000246548	0.000352979	0.000225507	0.000300111	0.64303	0.293672	0.253392	0.805021	1.14427	0.591252	0.934226	1.69586	0.000808975	1.0384	1.9574	0.774275	0.497423	1.50878	1.28814	0.196037	0.641678	0.358179
PC(O-37:3)		784.622	8.6723	0.121288	0.99998	0.252417	0.904673	0.919385	0.790915	0.13266	0.685452	0.235352	0.989406	-0.283418067363849	Positive_normalized on PC	C45H86O7P1N1	784.6214676241	M785T520	784.621	784.622	8.6518	8.6919	344339	http://metlin.scripps.edu/metabo_list.php?mass_min=783.61206&mass_max=783.61677	0.000242761	0.896655	0.409053	0.345554	0.22621	0.000247854	0.000254854	0.335092	0.275283	0.259195	0.000296696	0.379249	0.304788	0.000297089	0.000276535	0.000680115	0.000358557	0.561263	0.000396774	0.00024588	0.00035467	0.000230942	0.000332484	0.199793	0.00022065
PC(34:4) [M+OOH]+		786.528	9.0871	0.483092	0.207962	0.217272	0.581066	1.49285	0.195038	8.31485	0.120514	0.262872	0.697706	0.141346857639144	Positive_normalized on PC		786.52796117324	M787T545	786.527	786.529	8.8396	9.1733	3.24345e+06	http://metlin.scripps.edu/metabo_list.php?mass_min=785.51822&mass_max=785.52294	0.312956	0.000337735	0.366364	0.000175598	0.000305453	0.000173606	0.983667	0.621718	0.000233005	0.000300678	3.62967	1.9132	2.22716	2.97356	0.00040673	1.88102	7.75518	3.5768	2.8615	0.0593668	4.17334	0.000231457	0.000313573	0.102575	0.0239589
PC(35:3) [M+OH]+		786.565	8.9758	0.303618	0.087243	0.306645	0.0979854	1.4442	0.0293413	1.122	0.0549052	0.251207	0.420786	-0.283916080751316	Positive_normalized on PC		786.56434668167	M787T539	786.564	786.565	8.851	8.9985	4.53837e+06	http://metlin.scripps.edu/metabo_list.php?mass_min=785.55494&mass_max=785.55966	0.773553	0.000365361	2.59932	0.136273	0.000493063	0.334729	1.66772	1.82743	0.516431	0.53046	3.92715	3.49363	2.9103	3.81979	4.32595	2.74379	3.00984	5.08192	3.40031	0.472513	4.8806	0.8485	0.155109	0.663826	0.310431
PC(36:2)		786.601	8.7808	0.128661	0.421609	0.15494	0.138786	0.282002	0.514481	0.224742	0.937259	0.196984	0.257846	0.193478207808589	Positive_normalized on PC	C44H84O8P1N1	786.6007321901	M787T527_1	786.6	786.601	8.7688	8.8235	3.87039e+09	http://metlin.scripps.edu/metabo_list.php?mass_min=785.59094&mass_max=785.59566	1360.08	1872.6	1452.99	1038.29	1223.14	780.152	1123.44	1637.39	1104.66	962.345	1454.58	1769.63	1372.2	1561.98	1266.93	2653.6	1193.49	1473.73	1299.27	1112.12	1297.21	976.848	1122.79	1350.73	847.459
PC(34:3) [M+OOH]+		788.544	9.0621	0.404164	0.200228	0.417922	0.206069	2.92797	0.106836	18.287	0.0817036	0.251368	0.691873	-0.0998838249870164	Positive_normalized on PC		788.54361123724	M789T544	788.543	788.544	9.0126	9.0973	1.26888e+07	http://metlin.scripps.edu/metabo_list.php?mass_min=787.53405&mass_max=787.53879	0.000317167	0.000358349	2.3315	0.000158924	0.000378758	0.000279147	7.65935	0.000248955	0.000254677	0.507459	16.6651	8.95719	9.98163	13.0387	17.2921	0.000534845	26.5357	17.613	9.40193	0.000220883	15.0849	0.000184755	0.000307425	0.000258055	0.000257448
PC(O-38:8)		788.559	8.6723	0.328642	0.465007	35.931	0.171119	72.0665	0.205773	62.6165	0.214662	41.0172	0.182484	-0.612042955808627	Positive_normalized on PC	C46H78O7P1N1	788.5588673681	M789T520	788.559	788.56	8.6509	8.7382	97804	http://metlin.scripps.edu/metabo_list.php?mass_min=787.54971&mass_max=787.55444	0.000257578	0.000403959	0.000333443	0.309393	0.000437254	0.000211824	0.000284239	0.000267718	0.000312009	0.281572	0.195592	0.000436938	0.443316	0.000422088	0.000456923	0.000732269	0.179612	0.000270373	0.000374754	0.000217631	0.272107	0.256693	0.179523	0.300544	0.166995
PC(O-35:3) [M+OOH]+		788.58	8.9939	0.205058	0.181234	0.265069	0.0899762	1.15639	0.0191308	1.74191	0.0128721	0.242065	0.374671	-0.21971736868688	Positive_normalized on PC		788.57999673524	M789T540	788.579	788.58	8.9758	9.1016	3.49947e+07	http://metlin.scripps.edu/metabo_list.php?mass_min=787.57053&mass_max=787.57526	14.545	2.7167	20.9232	0.372766	38.2757	1.57157	16.9719	22.544	1.94166	2.62186	27.5779	25.1745	22.1086	26.2573	33.67	22.2825	19.9057	37.5034	21.6834	2.34954	25.6669	3.05874	1.22937	4.17438	1.66978
PC(36:1)_RT_8.797		788.615	8.7975	0.137371	0.944369	0.084167	0.963836	0.246892	0.999974	0.282989	0.999909	0.156994	0.999986	1.48646937389159	Positive_normalized on PC	C44H86O8P1N1	788.6163822541	M789T528_2	788.614	788.616	8.7775	8.851	5.67801e+08	http://metlin.scripps.edu/metabo_list.php?mass_min=787.60556&mass_max=787.6103	74.5323	121.952	296.327	172.993	0.000436417	0.000238454	259.87	99.5656	0.000210584	164.106	175.735	204.689	133.085	149.194	155.501	0.00080774	138.601	140.951	124.604	92.9147	153.968	99.0642	130.281	106.83	100.537
PC(36:1)_RT_8.833		788.616	8.8331	1.59675e-06	0.710087	9.08233e-06	0.999996	0.356434	1	6.31446e-06	0.962967	5.58387e-06	0.99689	0.357910520765651	Positive_normalized on PC	C44H86O8P1N1	788.6163822541	M789T530	788.616	788.617	8.7396	8.9453	3.98583e+07	http://metlin.scripps.edu/metabo_list.php?mass_min=787.60646&mass_max=787.61119	0.000207093	0.000379276	84.4095	0.000161991	91.3049	61.3855	0.000335911	0.000372122	89.2142	0.000290373	0.000362601	0.000421307	0.000370125	0.000408901	0.000376582	165.275	0.000285211	0.000359682	0.000314855	0.000249654	0.000397351	0.00029152	0.000295179	0.000226944	0.000208184
PC(34:2) [M+OOH]+		790.559	9.012	0.372303	0.0527096	0.354017	0.0674786	0.89475	0.0612539	4.03821	0.0138305	0.252389	0.411907	0.0775416185816659	Positive_normalized on PC		790.55926130124	M791T541	790.559	790.56	8.8509	9.3036	3.07182e+08	http://metlin.scripps.edu/metabo_list.php?mass_min=789.54955&mass_max=789.5543	82.8892	2.47985	52.0377	3.54443	64.4414	1.69233	179.489	26.495	1.45936	5.28272	266.653	270.131	179.683	280.335	401.428	170.437	413.489	322.762	188.224	4.13833	234.899	11.2846	3.58406	7.23924	3.35101
PC(O-38:7)		790.575	8.6767	0.16176	0.650762	0.225114	0.356626	0.242188	0.999978	0.117041	0.0103854	0.342637	0.293407	-0.673646681308533	Positive_normalized on PC	C46H80O7P1N1	790.5745174321	M791T521	790.574	790.575	8.6414	8.7187	2.32407e+07	http://metlin.scripps.edu/metabo_list.php?mass_min=789.5654&mass_max=789.57014	3.71246	10.451	1.31952	11.6939	1.29683	1.25571	3.1	6.85164	10.5251	11.2927	13.6009	7.46945	15.3053	14.1109	9.24795	20.5648	11.5815	9.70365	9.13487	6.13227	10.4964	10.1805	14.2093	10.6454	10.4635
PC(O-35:2) [M+OOH]+		790.596	9.137	0.451391	0.415479	0.152561	0.973809	0.384798	0.905519	1.17334	0.46368	0.393253	0.613272	0.10978968812605	Positive_normalized on PC		790.59564679924	M791T548	790.595	790.596	8.9121	9.1779	365768	http://metlin.scripps.edu/metabo_list.php?mass_min=789.58591&mass_max=789.59065	0.188777	0.000343	0.075425	0.132951	0.000340204	0.000168987	0.11885	0.000316955	0.235278	0.146432	0.263179	0.160574	0.168862	0.461213	0.290458	0.000943865	0.517934	0.000318543	0.00029619	0.0698162	0.176229	0.0945401	0.215588	0.178325	0.135554
PC(36:0)		790.632	8.8509	0.00708826	0.999999	0.0187431	1	0.257838	1	0.138797	1	0.00134953	0.56896	-0.0223642596898592	Positive_normalized on PC	C44H88O8P1N1	790.6320323181	M791T531	790.632	790.633	8.4933	8.9038	7.32386e+07	http://metlin.scripps.edu/metabo_list.php?mass_min=789.6224&mass_max=789.62715	0.508418	23.1406	3.00496	1.50932	10.4787	0.45415	0.699423	4.26989	0.549775	0.000281848	0.659057	0.817136	1.04305	0.922131	1.22956	2.5477	0.542882	1.22568	0.385101	0.854081	0.47209	0.520043	0.616915	0.677745	0.191626
PC(37:6)		792.555	8.7242	0.190361	0.713039	0.154977	0.931243	0.207995	1	0.128153	0.180108	0.524113	0.356156	-1.2718403758834	Positive_normalized on PC	C45H78O8P1N1	792.5537819981	M793T523	792.554	792.555	8.6854	8.8165	4.35532e+06	http://metlin.scripps.edu/metabo_list.php?mass_min=791.54513&mass_max=791.54989	0.264632	0.000362777	0.227088	1.48418	0.000340807	0.511122	0.000329857	0.534846	2.25095	1.71765	2.53096	1.25428	3.10175	3.42326	2.10589	2.53013	3.40567	3.42803	1.41169	1.53284	4.08173	3.83755	2.3072	1.09593	2.72971
PC(O-38:6)		792.591	8.6543	0.196166	0.359773	0.263483	0.198486	0.26271	0.993529	0.113603	0.00259019	0.419623	0.147554	-0.507833577154579	Positive_normalized on PC	C46H82O7P1N1	792.5901674961	M793T519	792.59	792.591	8.619	8.7187	1.11702e+08	http://metlin.scripps.edu/metabo_list.php?mass_min=791.58092&mass_max=791.58567	19.1587	61.9939	8.31246	51.2899	5.29637	10.439	8.84029	32.7851	60.1449	56.3933	70.0126	54.4036	64.1703	59.1279	44.7066	78.4072	51.3441	48.6359	45.8093	32.4679	53.1162	67.7845	61.5907	70.4168	52.5864
PC(36:6) [M+OH]+		794.533	8.9628	0.51267	0.0342127	0.454993	0.0471929	0.833329	0.0823514	0.425741	0.524478	0.276803	0.341408	0.285140732157411	Positive_normalized on PC		794.53304655367	M795T538	794.532	794.533	8.7186	9.0262	2.78771e+06	http://metlin.scripps.edu/metabo_list.php?mass_min=793.52316&mass_max=793.52793	0.69288	0.23373	0.000317212	0.000196876	0.000339803	0.000241266	0.000367986	0.0002219	0.828261	0.726736	2.93246	2.57734	2.14718	3.18584	0.000377738	0.000798597	5.70378	3.66086	0.000313052	0.557096	2.51351	1.70231	0.782462	1.08796	0.936919
PC(37:5)		794.57	8.724	0.220341	0.110211	0.288691	0.049359	0.479065	0.150336	0.227069	0.998445	0.505803	0.0240372	-0.840628739426997	Positive_normalized on PC	C45H80O8P1N1	794.5694320621	M795T523	794.569	794.571	8.6963	8.757	7.76954e+06	http://metlin.scripps.edu/metabo_list.php?mass_min=793.56044&mass_max=793.56521	0.793073	1.17202	1.37632	4.0917	1.52238	1.90784	0.828135	1.41257	5.20944	3.24985	6.81484	4.22521	6.77584	4.39095	4.30586	5.49001	5.73992	6.13389	3.27677	2.52464	6.04155	6.94026	3.65152	4.01983	3.71099
PC(34:0) [M+OOH]+		794.591	9.1439	0.317695	0.897613	0.179614	0.993693	3.02414	0.753964	52.5056	0.708495	0.092574	0.96958	-0.14922243995748	Positive_normalized on PC		794.59056142924	M795T549	794.59	794.592	9.1128	9.3947	143407	http://metlin.scripps.edu/metabo_list.php?mass_min=793.58102&mass_max=793.58579	0.000313052	0.000365745	0.00021783	0.000265122	0.0003364	0.000220691	0.223528	0.000257703	0.000257582	0.00024341	0.155636	0.000378933	0.0866135	0.000316145	0.122152	0.000698719	0.123459	0.00040811	0.000285596	0.000280464	0.0848274	0.000231868	0.000291821	0.000282268	0.000215231
PC(O-38:5)		794.606	8.6355	0.193076	0.459966	0.249998	0.300671	0.247987	0.999855	0.097492	0.000297044	0.421266	0.209829	-0.254767704230912	Positive_normalized on PC	C46H84O7P1N1	794.6058175601	M795T518	794.605	794.606	8.6001	8.7012	4.24748e+08	http://metlin.scripps.edu/metabo_list.php?mass_min=793.59636&mass_max=793.60113	115.37	290.637	40.0799	167.904	20.0225	48.0745	28.5101	153.487	181.269	199.423	229.497	233.67	167.552	191.721	178.491	231.646	157.203	161.642	157.763	137.311	158.713	177.744	218.137	284.118	174.758
PC(37:4)		796.586	8.7242	0.236337	0.0374562	0.244949	0.040823	0.435255	0.12342	0.235658	0.999926	0.440781	0.0128732	-0.562242389393277	Positive_normalized on PC	C45H82O8P1N1	796.5850821261	M797T523	796.584	796.586	8.7036	8.7973	4.51223e+07	http://metlin.scripps.edu/metabo_list.php?mass_min=795.57586&mass_max=795.58064	11.2252	10.0401	11.4563	13.8167	5.15988	7.83031	3.41634	10.2004	13.5903	11.2628	31.7213	26.1074	20.7652	17.5122	30.7816	25.5255	26.5267	29.3879	14.3455	17.4548	20.5522	24.0163	18.6714	21.0379	19.4708
PC(O-38:4)		796.622	8.6461	0.148163	0.844353	0.193847	0.594071	0.238419	0.999999	0.0980203	0.00116006	0.300957	0.483971	-0.203830685718638	Positive_normalized on PC	C46H86O7P1N1	796.6214676241	M797T519	796.621	796.622	8.618	8.7012	2.05195e+08	http://metlin.scripps.edu/metabo_list.php?mass_min=795.61196&mass_max=795.61674	74.5536	229.059	46.1964	75.4035	21.6408	25.3977	24.6426	97.4413	73.7058	59.346	83.1639	105.213	76.12	114.158	87.1612	102.427	72.7281	91.6325	93.5312	55.6982	77.5243	87.3682	105.124	108.128	70.851
PC(O-36:5) [M+OOH]+		798.564	8.9296	0.166003	0.445605	0.150135	0.697252	0.491882	0.218353	0.394325	0.57811	0.126159	0.993745	-0.0417358461223134	Positive_normalized on PC		798.56434667124	M799T536	798.564	798.565	8.7168	9.0105	4.19406e+08	http://metlin.scripps.edu/metabo_list.php?mass_min=797.55471&mass_max=797.5595	125.313	50.9467	156.694	15.9451	141.451	19.1878	123.009	188.971	56.2827	62.8397	164.728	227.823	123.158	159.469	269.323	161.3	153.853	251.65	140.196	92.9615	191.005	123.823	59.3626	143.669	82.6358
PC(37:3)		798.601	8.7458	0.149177	0.369119	0.172845	0.229801	0.352778	0.314566	0.221278	0.976779	0.275469	0.107736	-0.134998498800862	Positive_normalized on PC	C45H84O8P1N1	798.6007321901	M799T525	798.6	798.601	8.7247	8.8059	2.35921e+07	http://metlin.scripps.edu/metabo_list.php?mass_min=797.59117&mass_max=797.59596	4.55679	6.95577	12.1898	7.47062	6.26468	7.28044	4.68754	6.39574	11.0538	8.52135	12.3397	10.5063	10.7337	12.3731	13.4412	13.8948	10.3563	14.3885	8.82633	9.23144	10.8501	12.9702	8.5646	10.0112	6.93417
PC(O-38:3)		798.638	8.6737	0.116666	0.99384	0.140126	0.878489	0.281852	0.95318	0.175376	0.53065	0.212024	0.718274	-0.679046700857941	Positive_normalized on PC	C46H88O7P1N1	798.6371176881	M799T520	798.637	798.638	8.6482	8.7187	2.06824e+07	http://metlin.scripps.edu/metabo_list.php?mass_min=797.62799&mass_max=797.63278	5.93853	21.0601	11.6129	7.76837	8.95321	4.37182	7.72225	10.0146	7.44404	7.70905	6.30982	11.3732	7.74962	17.7724	9.24122	11.0334	6.2133	9.83635	10.7283	4.46334	8.75516	8.1285	7.73591	8.74086	5.21799
PC(35:4) [M+OOH]+		800.544	9.131	0.000873952	0.999983	0.000247457	0.859677	0.00889696	1	0.216805	1	0.000257733	0.693264	-0.123369603378394	Positive_normalized on PC		800.54361123724	M801T548	800.543	800.544	9.0527	9.2768	330394	http://metlin.scripps.edu/metabo_list.php?mass_min=799.53404&mass_max=799.53884	0.000216107	0.000333703	0.000246971	0.000274663	0.000449194	0.000254075	0.000400948	0.000366812	0.000238833	0.000277952	0.000256735	0.000404723	0.00024976	0.406842	1.09881	0.000759583	0.000233083	0.793954	0.448857	0.000278492	0.84845	0.0574125	0.000370248	0.0412275	0.000261893
PC(O-36:4) [M+OOH]+		800.58	8.9407	0.164529	0.656151	0.135881	0.956079	0.6666	0.239745	1.13841	0.139618	0.15626	0.999968	0.120831462355455	Positive_normalized on PC		800.57999673524	M801T536	800.58	800.58	8.7236	9.0105	6.06415e+08	http://metlin.scripps.edu/metabo_list.php?mass_min=799.57023&mass_max=799.57503	137.063	36.8506	319.279	10.7348	381.077	27.0183	284.011	246.627	51.4375	59.0393	288.508	342.079	225.517	291.815	346.539	267.08	215.315	325.042	254.485	62.1728	347.292	71.2951	25.0668	78.4425	32.5334
PC(37:2)		800.616	8.7614	0.115456	0.95788	0.165278	0.276865	0.35851	0.280538	0.30913	0.847751	0.265009	0.123335	0.15269997306563	Positive_normalized on PC	C45H86O8P1N1	800.6163822541	M801T526	800.615	800.617	8.7325	8.8059	1.97484e+07	http://metlin.scripps.edu/metabo_list.php?mass_min=799.60658&mass_max=799.61138	8.85945	9.8105	13.5547	7.03226	16.7531	6.24927	9.09748	11.6017	4.67617	3.83537	7.25815	10.2878	7.72493	10.5782	8.71897	13.844	6.23882	9.26353	6.97575	3.86631	7.06095	4.21011	4.6417	5.23827	3.36726
PC(O-38:2)_RT_8.689		800.653	8.6891	0.100223	1	0.127517	0.997858	0.293902	0.985043	0.4158	0.845048	0.149425	1	-0.802155348610427	Positive_normalized on PC	C46H90O7P1N1	800.6527677521	M801T521_1	800.653	800.654	8.6667	8.7536	8.00703e+06	http://metlin.scripps.edu/metabo_list.php?mass_min=799.64373&mass_max=799.64853	2.95948	7.21861	5.82189	2.60728	7.14395	1.77	5.50551	4.80624	1.58882	2.75768	2.27784	4.30276	2.67281	7.58248	4.5168	4.682	1.92244	2.82561	4.2195	0.000189806	3.16551	1.70968	1.89801	2.41365	1.71199
PC(O-38:2)_RT_8.688		800.654	8.6878	0.000999642	1	0.000422151	0.999998	0.271279	1	5.4964e-05	0.0113978	0.117309	1	-1.71391139240136	Positive_normalized on PC	C46H90O7P1N1	800.6527677521	M801T521_2	800.654	800.655	8.6692	8.7082	410928	http://metlin.scripps.edu/metabo_list.php?mass_min=799.64447&mass_max=799.64927	0.000207287	0.00033887	0.000209536	0.000218913	0.000286294	0.000248866	0.000327165	0.000356465	0.000178991	0.000176278	0.000250021	0.000353921	0.000227219	0.000381723	0.000362404	0.000916697	0.000232569	0.000301015	0.000364528	0.864774	0.000252771	0.000221064	0.000329736	0.000274277	0.000211816
PC(35:3) [M+OOH]+		802.559	9.7631	1.94322	0.550402	0.223312	0.931431	1.28111	0.711553	405.673	0.560911	0.252609	0.977401	-0.210200956750472	Positive_normalized on PC		802.55926130124	M803T586	802.558	802.56	9.7265	9.8685	771411	http://metlin.scripps.edu/metabo_list.php?mass_min=801.54974&mass_max=801.55456	0.465944	0.00049426	0.000242645	0.000178126	0.0447473	0.000205492	0.000397609	0.000291752	0.000253356	0.00022697	0.798132	0.417699	0.000322913	1.45666	1.1143	0.367909	2.87054	0.000400416	0.644446	0.000233314	0.000251674	0.000266868	0.000223696	0.000290452	0.000255663
PC(O-36:3) [M+OOH]+		802.595	8.9582	0.139694	0.929561	0.14508	0.940859	0.635854	0.374807	1.44169	0.191032	0.140843	1	0.25766311342442	Positive_normalized on PC		802.59564679924	M803T537	802.595	802.596	8.7366	9.0105	8.70848e+08	http://metlin.scripps.edu/metabo_list.php?mass_min=801.58576&mass_max=801.59058	352.926	70.5015	502.965	12.7592	750.485	29.622	460.139	465.627	40.0199	41.6901	441.442	399.132	417.008	450.841	385.071	476.214	310.169	514.485	457.108	48.7858	464.896	45.9904	23.1623	79.5685	27.3548
PC(37:1)		802.632	8.7715	0.0359489	0.38622	0.0587438	0.944608	0.218643	1	0.176294	0.999468	0.0910475	0.992627	0.28944533809607	Positive_normalized on PC	C45H88O8P1N1	802.6320323181	M803T526_2	802.631	802.633	8.7145	8.8059	5.72863e+06	http://metlin.scripps.edu/metabo_list.php?mass_min=801.62212&mass_max=801.62693	1.78828	2.50359	6.43858	2.23492	9.6069	2.01741	5.35299	3.69288	1.33277	1.03302	0.000265393	1.88412	1.7838	1.73422	1.79569	4.08022	1.27448	2.13043	1.5135	0.460809	0.990643	0.717295	1.09386	0.911786	0.681239
PC(O-38:1)		802.669	8.7063	0.090639	0.999986	0.100691	1	0.272935	0.998656	0.240658	1	0.12025	0.998104	-0.189597468438376	Positive_normalized on PC	C46H92O7P1N1	802.6684178161	M803T522_2	802.668	802.669	8.6727	8.7361	3.29708e+06	http://metlin.scripps.edu/metabo_list.php?mass_min=801.65889&mass_max=801.66371	0.981479	2.10079	2.0552	0.851745	3.34214	0.661238	2.03086	1.68778	0.695067	0.960292	0.851493	1.41512	1.08065	2.39758	1.97457	2.50963	0.994155	1.28553	1.7817	0.220691	1.60546	0.676725	0.871012	0.907698	0.743327
PC(38:7)		804.554	8.6814	0.237102	0.0902542	0.314779	0.0407238	0.334543	0.549919	0.182653	0.475237	0.433444	0.0431599	-0.196384509681717	Positive_normalized on PC	C46H78O8P1N1	804.5537819981	M805T521	804.553	804.554	8.6639	8.9413	1.90934e+07	http://metlin.scripps.edu/metabo_list.php?mass_min=803.54425&mass_max=803.54908	0.000193722	3.27966	0.000248437	7.17323	0.000322568	1.67845	1.7728	3.06318	13.6213	6.87634	17.6789	6.79908	16.0351	14.7848	8.67246	13.3287	13.5671	11.0539	9.0844	8.42222	13.6309	12.6757	9.82196	10.1296	8.19259
PC(O-39:7)		804.591	8.654	0.23463	0.298028	0.265739	0.25846	0.345754	0.751202	0.123588	0.0262631	0.591286	0.116519	-1.09683654569398	Positive_normalized on PC	C47H82O7P1N1	804.5901674961	M805T519	804.59	804.592	8.6134	8.7968	1.86258e+06	http://metlin.scripps.edu/metabo_list.php?mass_min=803.58136&mass_max=803.58619	0.272848	0.69668	0.103593	0.941803	0.000319189	0.000213347	0.337037	0.940069	0.662955	0.90276	1.52761	0.710012	1.68272	1.54466	1.01445	1.8134	1.14048	1.16326	0.873635	0.218863	0.817905	0.911012	1.19936	0.965089	0.922818
PC(36:1) [M+OH]+		804.611	9.1015	0.215993	0.999876	0.0527098	0.986893	0.318467	1	0.208873	1	0.072345	0.989798	-0.016313877108948	Positive_normalized on PC		804.61129687367	M805T546	804.61	804.612	8.8143	9.2981	2.84112e+06	http://metlin.scripps.edu/metabo_list.php?mass_min=803.60162&mass_max=803.60645	0.271866	0.00033999	0.289096	0.00017026	0.163225	0.237038	0.000269473	0.0967936	0.597887	0.501161	0.914509	0.403543	0.000252287	0.504126	0.915999	0.300707	1.19832	0.000287252	0.414676	0.212191	0.000443276	0.21939	0.361081	0.343687	0.313216
PC(37:0)		804.648	8.7668	0.000150732	0.998742	0.000243366	0.999966	0.287612	1	0.246734	1	0.000119658	0.950421	0.114810620848691	Positive_normalized on PC	C45H90O8P1N1	804.6476823821	M805T526_2	804.647	804.648	8.6529	8.8235	613976	http://metlin.scripps.edu/metabo_list.php?mass_min=803.6379&mass_max=803.64273	0.000195685	0.158268	0.000225643	0.141194	2.65491	0.000166435	1.16401	0.445594	0.000224578	0.000178052	0.000398749	0.000289819	0.000229062	0.000437124	0.000451632	0.000794239	0.000336477	0.000345374	0.000289966	0.000250474	0.000370191	0.000305307	0.000238025	0.000330167	0.000287015
PC(O-38:0)		804.684	8.725	0.000369076	0.914007	0.000183075	0.35636	0.00587037	1	0.00296338	0.999989	0.000307444	0.563682	-0.0896251123408934	Positive_normalized on PC	C46H94O7P1N1	804.6840678801	M805T524	804.683	804.685	8.7037	8.7615	352346	http://metlin.scripps.edu/metabo_list.php?mass_min=803.67445&mass_max=803.67928	0.187479	0.502842	0.332406	0.000260151	0.474556	0.000178158	0.372919	0.000247286	0.000238482	0.000192845	0.000290714	0.000485799	0.000241665	0.000318753	0.300968	0.000530016	0.000348753	0.000260225	0.253417	0.000315993	0.000431727	0.000197142	0.000361336	0.000340722	0.000256509
PC(38:6)		806.57	8.6911	0.157247	0.630671	0.181429	0.506536	0.184953	0.967575	0.119367	0.00753054	0.268878	0.421612	-0.418981784520746	Positive_normalized on PC	C46H80O8P1N1	806.5694320621	M807T521_1	806.569	806.57	8.6667	8.7361	1.08436e+09	http://metlin.scripps.edu/metabo_list.php?mass_min=805.56007&mass_max=805.56491	86.6284	229.897	69.8668	330.423	31.5516	104.363	80.2597	198.707	429.209	452.158	547.671	305.296	548.29	542.177	428.34	671.022	600.109	529.955	322.165	428.708	600.067	521.47	515.437	395.4	510.429
PC(O-39:6)		806.606	8.6014	0.171855	0.900206	0.194418	0.857675	0.195628	0.999973	0.0682625	0.000107301	0.467501	0.562647	0.108553767076078	Positive_normalized on PC	C47H84O7P1N1	806.6058175601	M807T516	806.605	806.606	8.5764	8.6344	2.21465e+06	http://metlin.scripps.edu/metabo_list.php?mass_min=805.59603&mass_max=805.60087	0.789692	1.6648	0.19449	0.903045	0.000389767	0.281026	0.00037695	1.26664	0.682476	0.816367	1.2523	0.69545	1.87404	1.5784	0.652814	1.5425	1.04279	1.14784	0.974149	0.000257273	0.617576	1.53978	1.2407	0.987173	0.909443
PC(37:6) [M+OH]+		808.549	8.9228	0.10737	1	0.000463759	0.931805	0.00120322	0.982748	0.00216854	0.999465	0.000694878	0.961648	0.045288146213065	Positive_normalized on PC		808.54869661767	M809T535	808.548	808.549	8.9222	8.958	106062	http://metlin.scripps.edu/metabo_list.php?mass_min=807.53896&mass_max=807.54381	0.000237395	0.000483069	0.000247141	0.000260723	0.000389531	0.000213274	0.000339615	0.000353301	0.000199557	0.000243397	0.000325135	0.00030694	0.000269783	0.000452898	0.000455858	0.000717653	0.000389862	0.000414345	0.000308354	0.000208288	0.000417438	0.492394	0.000384542	0.000318512	0.142677
PC(O-39:5)		808.621	8.6014	0.182352	0.793743	0.22698	0.667246	0.254115	0.999961	0.0771754	0.000179975	0.543214	0.399847	0.133095773863945	Positive_normalized on PC	C47H86O7P1N1	808.6214676241	M809T516	808.621	808.622	8.5735	8.6581	2.42773e+06	http://metlin.scripps.edu/metabo_list.php?mass_min=807.61166&mass_max=807.61651	0.984588	2.17801	0.000307261	0.863061	0.000326815	0.446411	0.109096	1.89577	0.787522	0.714438	1.21232	1.22002	1.50616	1.38652	1.19404	1.32363	1.21387	1.78793	1.15069	0.000182187	0.834408	1.36582	1.2937	1.41453	0.961416
PC(O-39:4)		810.637	8.6007	0.142584	0.991398	0.179165	0.945517	0.226904	1	0.07512	0.00298644	0.517957	0.628641	0.0464919496559135	Positive_normalized on PC	C47H88O7P1N1	810.6371176881	M811T516	810.637	810.638	8.5739	8.6382	1.5945e+06	http://metlin.scripps.edu/metabo_list.php?mass_min=809.62737&mass_max=809.63224	0.906504	1.72982	0.494206	0.599481	0.172008	0.275069	0.000380741	1.27075	0.554769	0.38083	0.602504	0.82591	0.785038	1.32308	0.788273	0.000609551	0.000336573	1.05797	0.61046	0.000202386	0.707381	0.567651	0.918652	0.682013	0.777642
PC(O-37:5) [M+OOH]+		812.58	8.922	0.163283	0.666609	0.177453	0.627886	0.595723	0.28923	0.420542	0.681886	0.134365	0.999998	0.106740566550488	Positive_normalized on PC		812.57999673524	M813T535	812.58	812.58	8.8867	8.9455	5.56073e+06	http://metlin.scripps.edu/metabo_list.php?mass_min=811.5702&mass_max=811.57507	2.58102	0.650988	3.58863	0.128798	3.41411	0.375592	1.63598	2.75753	1.00343	1.04133	2.62125	3.09872	1.92282	1.94897	3.96616	1.94373	1.91004	4.29737	1.78456	1.28862	2.52468	1.98769	0.805895	1.68466	1.28853
PC(36:4) [M+OOH]+		814.559	9.0836	0.266904	0.0867986	0.204542	0.245268	0.876899	0.0423275	1.95694	0.0143908	0.183008	0.882562	0.136639849837886	Positive_normalized on PC		814.55926130124	M815T545	814.559	814.56	8.9471	9.1197	1.81711e+08	http://metlin.scripps.edu/metabo_list.php?mass_min=813.54943&mass_max=813.55431	45.2134	4.94407	43.0616	1.24772	73.2916	1.70089	60.3161	47.3754	4.3725	7.2251	124.386	122.655	84.8187	96.3174	164.225	91.3183	131.067	140.58	95.2075	9.81286	129.236	16.7005	4.06373	15.5887	8.76299
PC(O-40:9)		814.573	8.6352	0.235227	0.361026	0.294389	0.269079	0.27501	0.99043	0.174823	0.674773	1.00962	0.0925246	2.25569553272904	Positive_normalized on PC	C48H80O7P1N1	814.5745174321	M815T518	814.572	814.574	8.5764	8.6588	739418	http://metlin.scripps.edu/metabo_list.php?mass_min=813.56296&mass_max=813.56785	0.000194128	0.419998	0.00026246	0.481162	0.000350723	0.000176372	0.000282466	0.000302184	0.347934	0.635183	0.606787	0.410357	0.565492	0.000423065	0.442341	0.760739	0.000272986	0.389661	0.483644	0.197852	0.437792	0.631588	0.691163	0.459308	0.395688
PC(O-37:4) [M+OOH]+		814.595	8.9393	0.150146	0.802562	0.147435	0.88862	0.788721	0.210437	0.947235	0.200843	0.153136	0.999998	0.217039311508061	Positive_normalized on PC		814.59564679924	M815T536_2	814.595	814.596	8.6963	8.9869	6.63769e+06	http://metlin.scripps.edu/metabo_list.php?mass_min=813.58575&mass_max=813.59063	2.34787	0.351712	5.51936	0.147366	5.85667	0.389661	3.12357	2.8704	1.0416	0.834334	3.45405	3.54604	3.20047	4.51324	4.30996	4.6657	2.5839	5.08496	3.01979	0.848381	3.21535	1.2126	0.345017	0.960993	0.412338
PC(38:2)		814.632	8.7437	0.0705817	0.999999	0.0813094	1	0.222942	1	0.228611	1	0.038283	0.693791	0.334283565058008	Positive_normalized on PC	C46H88O8P1N1	814.6320323181	M815T525	814.631	814.632	8.7037	8.7884	1.59442e+08	http://metlin.scripps.edu/metabo_list.php?mass_min=813.62205&mass_max=813.62693	24.311	37.7326	51.4833	26.3381	37.4683	26.7667	37.134	30.9157	21.2442	18.4626	22.0616	29.9401	24.443	31.3827	31.2968	41.8344	18.4602	24.5796	23.2131	13.6035	21.0423	15.7492	16.9438	17.2439	11.8241
PC(O-40:8)		816.59	8.6163	0.185793	0.744391	0.244837	0.573049	0.194662	0.999829	0.073092	1.13034e-05	0.531348	0.363834	0.43779133542505	Positive_normalized on PC	C48H82O7P1N1	816.5901674961	M817T517	816.589	816.591	8.5821	8.6671	1.28706e+07	http://metlin.scripps.edu/metabo_list.php?mass_min=815.58008&mass_max=815.58498	1.71754	4.72744	0.457323	4.78873	0.34229	0.000229284	0.542209	2.87541	7.82021	7.93769	7.46343	4.26247	5.70592	6.53625	4.43788	8.05028	4.84778	3.98943	4.06846	3.51422	4.66892	5.73209	6.59889	6.67514	5.04049
PC(O-37:3) [M+OOH]+		816.611	8.957	0.0914191	0.999999	0.124924	0.999933	0.642645	0.720858	1.7215	0.50176	0.136986	1	0.326793577563882	Positive_normalized on PC		816.61129686324	M817T537	816.611	816.611	8.7614	8.9936	7.07889e+06	http://metlin.scripps.edu/metabo_list.php?mass_min=815.6013&mass_max=815.6062	3.45834	0.657183	6.73938	0.0713812	14.6689	0.339228	5.99607	4.28798	0.316206	0.264964	2.74487	2.95963	3.39215	4.15096	3.23986	4.9208	2.36576	4.00739	3.40166	0.368866	3.10999	0.440147	0.186465	0.656433	0.156626
PC(38:1)		816.648	8.744	0.0406108	1	0.0735917	1	0.250201	1	0.187762	1	0.0108411	0.721741	0.00291692492367766	Positive_normalized on PC	C46H90O8P1N1	816.6476823821	M817T525_2	816.647	816.648	8.7104	8.7884	6.4872e+07	http://metlin.scripps.edu/metabo_list.php?mass_min=815.63796&mass_max=815.64286	4.47949	6.71106	9.12903	4.71592	13.6053	3.11026	6.57547	6.81257	3.63915	2.63027	3.44792	5.14556	4.22306	5.6431	7.2466	8.54796	3.66552	4.96021	5.34491	1.46699	4.26862	2.46637	3.38762	2.36701	2.26304
PC(36:2) [M+OOH]+		818.59	8.9591	0.251642	0.432114	0.214227	0.587298	0.606205	0.434792	2.70411	0.155799	0.184268	0.985598	0.160555554031896	Positive_normalized on PC		818.59056142924	M819T538	818.59	818.591	8.9405	9.2585	1.61386e+08	http://metlin.scripps.edu/metabo_list.php?mass_min=817.5807&mass_max=817.58561	72.382	1.61762	57.5139	0.497832	47.1083	0.948322	88.7277	16.2536	0.878481	2.74645	104.095	99.4643	85.8147	117.084	115.128	84.9148	146.215	110.67	89.6403	1.9248	72.415	5.02283	0.573598	3.48995	1.32334
PC(O-40:7)		818.606	8.5959	0.150159	0.983262	0.186834	0.93086	0.130847	0.692214	0.0509056	7.08047e-08	0.434682	0.696884	0.00923533629258631	Positive_normalized on PC	C48H84O7P1N1	818.6058175601	M819T516	818.605	818.606	8.5579	8.6662	8.30809e+07	http://metlin.scripps.edu/metabo_list.php?mass_min=817.59608&mass_max=817.60099	11.4907	36.3092	3.00441	34.6627	1.87954	4.5294	3.01498	19.5955	37.9173	51.8921	38.7899	20.1006	37.3006	39.6535	23.1458	43.8925	27.5576	25.9531	27.2029	20.9928	30.171	37.3967	42.0083	37.1072	32.5445
PC(38:0)		818.663	8.7612	8.64769e-05	0.999948	0.000164018	1	0.297064	1	0.288088	1	2.83017e-05	0.680804	0.149568320768005	Positive_normalized on PC	C46H92O8P1N1	818.6633324461	M819T526	818.663	818.664	8.726	8.8059	2.66634e+06	http://metlin.scripps.edu/metabo_list.php?mass_min=817.65348&mass_max=817.65839	0.000258824	0.595945	0.408465	0.000248319	0.759141	0.000226679	0.000239153	0.000278902	0.000249771	0.000202486	0.000384508	0.000381175	0.00034956	0.000339898	0.000405907	0.000828824	0.000406392	0.000344834	0.000369856	0.000296542	0.000308173	0.000298911	0.00031076	0.000325681	0.000255441
PC(O-38:8) [M+OOH]+		820.548	8.7067	0.000233371	0.999984	0.000159498	0.999364	0.000292874	0.998714	0.00189815	1	8.66963e-05	0.857067	0.39803532852857	Positive_normalized on PC		820.54869660724	M821T522	820.548	820.549	8.6324	8.8509	1.48592e+06	http://metlin.scripps.edu/metabo_list.php?mass_min=819.53863&mass_max=819.54356	1.26854	0.000423855	0.00030427	0.00024742	0.000283854	0.000209783	0.000263598	1.2188	0.000189949	0.000302749	0.000357253	0.000463167	2.38033	0.000380387	0.000454754	0.000624475	2.94976	0.000331148	0.000289522	0.000321061	0.00032345	0.000199923	0.361228	0.000330569	0.000178918
PC(39:6)		820.585	8.672	0.183271	0.535162	0.192741	0.538306	0.208418	0.999998	0.120429	0.0230264	0.402245	0.246016	-0.15583259155823	Positive_normalized on PC	C47H82O8P1N1	820.5850821261	M821T520	820.585	820.586	8.6482	8.7361	2.032e+07	http://metlin.scripps.edu/metabo_list.php?mass_min=819.57548&mass_max=819.5804	2.07983	3.31555	2.35125	6.96804	0.547201	2.05997	1.17791	4.40857	9.38872	8.27577	12.818	5.53412	12.8206	12.8548	9.16857	13.9897	10.6817	13.1549	6.79106	7.79538	10.7538	10.2577	8.50723	6.95794	9.69195
PC(36:1) [M+OOH]+		820.606	9.1829	0.0981567	1	0.0948507	1	2.04523	0.946448	170.653	0.913927	0.087007	0.990052	-0.266274735388895	Positive_normalized on PC		820.60621149324	M821T551	820.606	820.607	9.0434	9.2446	712200	http://metlin.scripps.edu/metabo_list.php?mass_min=819.59669&mass_max=819.60161	0.000245259	0.000442879	0.518165	0.000267939	0.596731	0.000257454	0.541785	0.000382886	0.000207346	0.000278686	0.507292	0.000433606	0.0961141	0.000356481	0.234251	0.000834814	0.000251608	0.579028	0.144562	0.000326504	0.279889	0.000284762	0.000317547	0.000364092	0.000250667
PC(O-40:6)		820.621	8.5999	0.160774	0.933958	0.202985	0.825982	0.163741	0.961689	0.0582095	4.85919e-07	0.399862	0.623733	0.00929064169330605	Positive_normalized on PC	C48H86O7P1N1	820.6214676241	M821T516	820.621	820.622	8.5655	8.6392	9.42066e+07	http://metlin.scripps.edu/metabo_list.php?mass_min=819.61172&mass_max=819.61665	17.1395	62.735	7.52444	38.1003	2.98795	9.15015	4.52256	27.2761	40.9689	41.6012	39.1135	36.9856	40.5241	51.1699	29.9883	43.4212	29.5865	15.6236	35.0973	25.3611	33.8964	45.1605	50.8108	53.0524	37.1015
PC(O-38:7) [M+OOH]+		822.564	8.8947	0.098619	1	0.118359	0.999985	0.203624	0.999998	0.178027	0.904469	0.0719025	0.189376	0.214781103285589	Positive_normalized on PC		822.56434667124	M823T534	822.563	822.564	8.6519	9.1236	9.66967e+07	http://metlin.scripps.edu/metabo_list.php?mass_min=821.55443&mass_max=821.55936	18.097	15.0812	24.4242	5.54866	35.2687	5.25118	41.7574	36.8835	27.7576	43.0285	29.0637	25.7391	34.0773	31.9837	43.34	33.6306	31.8782	58.9277	26.6505	32.9325	38.0175	47.6213	25.333	29.4695	33.1095
PC(39:5)		822.601	8.673	0.210744	0.165578	0.258532	0.098801	0.360739	0.465105	0.178699	0.440558	0.471268	0.0439143	-0.179686078817482	Positive_normalized on PC	C47H84O8P1N1	822.6007321901	M823T520_2	822.6	822.602	8.6482	8.9701	9.16035e+06	http://metlin.scripps.edu/metabo_list.php?mass_min=821.59113&mass_max=821.59607	1.47546	2.20828	2.27404	4.31358	0.000413673	2.149	0.885668	2.04203	4.57097	3.22628	5.66785	5.70036	5.59299	4.52912	4.69701	5.85163	5.04842	6.38479	3.3774	2.75483	4.54709	5.36388	3.69987	4.98018	3.15375
PC(36:0) [M+OOH]+		822.62	9.4409	0.0084754	1	0.00677641	1	0.311626	1	0.284603	1	0.000471445	0.243344	2.28727393653413	Positive_normalized on PC		822.62186155724	M823T566	822.62	822.62	9.4247	9.4601	64000.3	http://metlin.scripps.edu/metabo_list.php?mass_min=821.61024&mass_max=821.61517	0.000312708	0.000389943	0.000266243	0.000155541	0.000477252	0.000200192	0.000406653	0.00032132	0.000189999	0.000280854	0.000294165	0.000506609	0.000298628	0.000310353	0.000458661	0.000616697	0.000287501	0.000435732	0.000293587	0.000259858	0.00039502	0.000237789	0.000245705	0.000283593	0.000211499
PC(O-40:5)		822.637	8.5998	0.168996	0.871645	0.199249	0.789037	0.194248	0.999902	0.0647796	1.09239e-06	0.387231	0.57071	-0.0149663802640948	Positive_normalized on PC	C48H88O7P1N1	822.6371176881	M823T516_2	822.637	822.638	8.5735	8.6566	8.90714e+07	http://metlin.scripps.edu/metabo_list.php?mass_min=821.62739&mass_max=821.63232	18.2866	60.421	11.0104	33.3784	4.67076	8.56621	5.20984	28.888	34.8423	37.1491	32.465	43.904	32.4863	48.7105	35.9641	38.1781	27.3261	32.9402	35.4527	23.7796	32.8651	39.5878	45.2125	56.0553	34.5607
PC(37:6) [M+OOH]+		824.544	9.101	2.43704	0.932021	0.179307	0.999771	0.808972	0.989203	32.3284	0.940952	0.084077	0.989423	-0.289569511648607	Positive_normalized on PC		824.54361123724	M825T546	824.543	824.545	9.0483	9.131	84505	http://metlin.scripps.edu/metabo_list.php?mass_min=823.5341&mass_max=823.53905	0.000217436	0.000427574	0.000242926	0.000185218	0.000341223	0.000200483	0.000385509	0.000380724	0.000192236	0.000285312	0.0980202	0.000499395	0.000337928	0.186508	0.000404744	0.000835125	0.0772292	0.320211	0.000332127	0.000256446	0.122201	0.000252991	0.000345122	0.000321957	0.00021305
PC(O-38:6) [M+OOH]+		824.58	8.9041	0.126779	0.970858	0.143773	0.907518	0.397996	0.612324	0.386072	0.79537	0.0891058	0.304658	0.226461086949885	Positive_normalized on PC		824.57999673524	M825T534	824.579	824.58	8.6495	9.1372	9.63537e+07	http://metlin.scripps.edu/metabo_list.php?mass_min=823.57006&mass_max=823.57501	30.845	12.5011	54.7345	3.89412	32.3439	8.10076	37.3908	34.2085	20.8543	22.1746	34.1809	40.6404	30.8071	24.1973	42.2356	26.9358	23.9095	50.1678	26.0966	20.4888	31.1212	30.7876	14.6926	31.8466	16.2308
PC(O-40:4)		824.653	8.6116	0.153514	0.910954	0.18074	0.822874	0.204898	0.999999	0.074016	3.15962e-05	0.315699	0.634808	-0.0391048223465969	Positive_normalized on PC	C48H90O7P1N1	824.6527677521	M825T517	824.653	824.653	8.5747	8.6487	5.00719e+07	http://metlin.scripps.edu/metabo_list.php?mass_min=823.64305&mass_max=823.648	13.1691	41.7712	10.5994	18.054	4.92609	4.74241	5.24485	19.0114	16.6041	15.1477	17.627	23.7892	19.2592	34.0926	20.6931	20.2449	15.8337	19.6052	23.7098	12.3716	19.8472	21.5024	25.2543	27.2091	19.9397
PC(37:5) [M+OOH]+		826.559	9.0079	2.72998	0.0129416	0.39262	0.0846315	1.98373	0.0362684	10.363	0.0196526	5.31585	0.0139849	0.00157428517638957	Positive_normalized on PC		826.55926130124	M827T540	826.559	826.56	8.9518	9.1013	362634	http://metlin.scripps.edu/metabo_list.php?mass_min=825.54951&mass_max=825.55447	0.000212236	0.000519052	0.000310074	0.000243837	0.000440908	0.000200113	0.000295418	0.000249081	0.000184307	0.000285153	1.30333	0.000306059	0.534946	0.000427562	1.28518	0.000807088	0.954731	1.33651	0.000234	0.000255376	0.000329756	0.000228133	0.000277267	0.000364301	0.000224389
PC(O-38:5) [M+OOH]+		826.596	8.8865	0.115417	0.998862	0.108526	1	0.345594	0.794846	0.387679	0.805452	0.0911571	0.378224	-0.0522634712099723	Positive_normalized on PC		826.59564679924	M827T533	826.596	826.596	8.6701	8.9746	1.53168e+08	http://metlin.scripps.edu/metabo_list.php?mass_min=825.58593&mass_max=825.59089	64.1525	25.5625	96.8111	5.51859	77.8015	11.007	61.6319	54.0287	23.653	24.4214	50.1083	57.427	39.2797	33.5671	64.3847	51.9298	39.6843	57.691	47.3293	36.099	39.1764	38.5928	22.8	36.6067	27.2453
PC(O-40:3)		826.669	8.6386	0.139018	0.805073	0.194918	0.396802	0.273829	0.973623	0.154981	0.210069	0.237987	0.539021	-0.184093037466473	Positive_normalized on PC	C48H92O7P1N1	826.6684178161	M827T518	826.668	826.669	8.6108	8.6791	1.1993e+07	http://metlin.scripps.edu/metabo_list.php?mass_min=825.65882&mass_max=825.66378	2.30626	8.65423	6.31129	4.71732	5.01515	2.102	4.98678	4.95603	3.71822	7.17651	4.40909	7.23748	5.25022	14.9842	5.65176	5.86164	3.14553	5.24891	7.21457	2.27992	6.15159	4.87281	3.43989	5.73773	3.56957
PC(37:4) [M+OOH]+		828.575	9.0651	0.292129	0.116211	0.26225	0.173959	2.25867	0.0245614	3.03427	0.0233887	0.240502	0.511737	-0.22766163257781	Positive_normalized on PC		828.57491136524	M829T544	828.575	828.576	8.9121	9.119	2.87285e+06	http://metlin.scripps.edu/metabo_list.php?mass_min=827.56534&mass_max=827.57031	1.20899	0.04494	1.46464	0.000172842	1.86879	0.000208285	0.916963	1.05564	0.0583555	0.122089	2.92883	2.21051	2.0534	1.82324	3.61097	1.64623	0.000266528	3.55777	1.92634	0.0903624	1.92531	0.457476	0.0409473	0.221991	0.000251226
PC(O-38:4) [M+OOH]+		828.611	8.9004	0.0868922	0.99997	0.068386	0.849653	0.307583	0.997084	0.604156	0.837341	0.08284	0.653472	-0.100332631267994	Positive_normalized on PC		828.61129686324	M829T534	828.611	828.612	8.6852	8.9926	9.3712e+07	http://metlin.scripps.edu/metabo_list.php?mass_min=827.60162&mass_max=827.60659	25.0927	10.9413	87.4595	2.94605	71.1659	6.27225	43.5629	27.4655	12.4759	12.0104	28.2145	26.1192	32.7084	26.7139	28.9285	33.9174	18.6085	33.1793	34.6979	14.4259	32.0094	16.3711	6.76761	11.6649	7.41591
PC(39:2)		828.647	8.7168	0.0837939	0.999963	0.108713	1	1.03786	0.787989	123.632	0.610396	0.301431	0.952663	0.425249605467364	Positive_normalized on PC	C47H90O8P1N1	828.6476823821	M829T523	828.646	828.648	8.67	8.7711	495580	http://metlin.scripps.edu/metabo_list.php?mass_min=827.63757&mass_max=827.64254	0.249735	0.000524343	1.03658	0.223024	0.588559	0.195428	0.510162	0.414374	0.000271619	0.000291169	0.000384172	0.376424	0.000356681	0.200578	0.188626	0.00061902	0.00028387	0.000250268	0.00024228	0.000228216	0.000248006	0.000274942	0.000223782	0.00026815	0.000241678
PC(O-40:2)		828.684	8.6524	0.116856	0.993169	0.130635	0.959795	0.249085	0.999476	0.163165	0.325226	0.171123	0.985504	-0.280106628123388	Positive_normalized on PC	C48H94O7P1N1	828.6840678801	M829T519	828.684	828.685	8.618	8.6927	7.03875e+06	http://metlin.scripps.edu/metabo_list.php?mass_min=827.67454&mass_max=827.67951	1.79098	4.894	3.54497	2.21488	3.69645	1.11403	3.47202	2.86798	1.711	2.64408	2.3646	3.3188	2.82228	6.93992	3.92535	3.68871	2.17324	2.79712	3.75232	0.840608	2.89817	1.99945	2.09284	2.6274	1.35875
PC(37:3) [M+OOH]+		830.59	8.9236	0.79818	0.0583124	0.353184	0.169226	2.03332	0.0709347	561.014	0.0377818	0.202799	0.865503	0.122117029824679	Positive_normalized on PC		830.59056142924	M831T535_1	830.59	830.591	8.7097	9.1388	747551	http://metlin.scripps.edu/metabo_list.php?mass_min=829.58069&mass_max=829.58567	0.341659	0.000345354	0.00024638	0.000256092	0.000467045	0.000164966	0.52618	0.000286952	0.000207813	0.000201365	0.931358	0.75435	0.000315242	1.10851	0.000423705	0.000876222	0.000292491	0.000270156	0.783569	0.000190986	0.000340122	0.000317029	0.000328391	0.000344666	0.0002627
PC(O-38:3) [M+OOH]+		830.627	8.9211	0.0419237	1	0.0719462	1	0.521464	1	9.37022	1	0.0118883	0.671743	-0.280598523030956	Positive_normalized on PC		830.62694692724	M831T535_2	830.627	830.628	8.8944	8.9578	3.99456e+07	http://metlin.scripps.edu/metabo_list.php?mass_min=829.61741&mass_max=829.6224	2.66101	0.361603	8.05387	0.000228013	11.9924	0.375354	5.74253	3.71704	0.129888	0.268552	3.04863	2.74551	3.4432	3.57372	3.71884	3.83132	2.15707	3.79396	3.49046	0.0800363	3.22109	0.000216346	0.000368061	0.324062	0.125888
[truncated: 503 more rows]
[truncated: 52 more columns]

## Sheet: reversed phase
IsolabMidas	Boxplots	mzmed	rtmed	ppm	normCol	Formula	theormz	name	mzmin	mzmax	rtmin	rtmax	isotopes	adduct	avint	metlin	norm_isocor_54_AMACR_LIPIDS_20170225_083	norm_isocor_55_AMACR_LIPIDS_20170225_032	norm_isocor_56_AMACR_LIPIDS_20170225_116	norm_isocor_57_AMACR_LIPIDS_20170225_117	norm_isocor_58_AMACR_LIPIDS_20170225_015	norm_isocor_60_AMACR_LIPIDS_20170225_009	norm_isocor_61_AMACR_LIPIDS_20170225_050	norm_isocor_62_AMACR_LIPIDS_20170225_113	norm_isocor_1_CTRL_LIPIDS_20170225_034	norm_isocor_10_CTRL_LIPIDS_20170225_025	norm_isocor_11_CTRL_LIPIDS_20170225_109	norm_isocor_12_CTRL_LIPIDS_20170225_088	norm_isocor_13_CTRL_LIPIDS_20170225_011	norm_isocor_14_CTRL_LIPIDS_20170225_035	norm_isocor_15_CTRL_LIPIDS_20170225_093	norm_isocor_16_CTRL_LIPIDS_20170225_076	norm_isocor_17_CTRL_LIPIDS_20170225_101	norm_isocor_18_CTRL_LIPIDS_20170225_012	norm_isocor_19_CTRL_LIPIDS_20170225_063	norm_isocor_2_CTRL_LIPIDS_20170225_048	norm_isocor_20_CTRL_LIPIDS_20170225_068	norm_isocor_3_CTRL_LIPIDS_20170225_085	norm_isocor_4_CTRL_LIPIDS_20170225_075	norm_isocor_5_CTRL_LIPIDS_20170225_051	norm_isocor_6_CTRL_LIPIDS_20170225_092	norm_isocor_7_CTRL_LIPIDS_20170225_049	norm_isocor_8_CTRL_LIPIDS_20170225_008	norm_isocor_9_CTRL_LIPIDS_20170225_033	norm_isocor_28_DBP_LIPIDS_20170225_112	norm_isocor_29_DBP_LIPIDS_20170225_103	norm_isocor_30_DBP_LIPIDS_20170225_091	norm_isocor_31_DBP_LIPIDS_20170225_094	norm_isocor_32_DBP_LIPIDS_20170225_010
[truncated: 1,235 more rows]
[truncated: 44 more columns]
