# Supplementary material for: Plasma lipidomics as a diagnostic tool for peroxisomal disorders
Source: J Inherit Metab Dis. 2017 Dec 5;41(3):489–98. doi: 10.1007/s10545-017-0114-7 (PMC5959966; doi:10.1007/s10545-017-0114-7)
Supplement: Supplementary file 3 — (XLSX 36 kb) [file 10545_2017_114_MOESM3_ESM.xlsx]

## Sheet: 20170808 sel.mildDBP
Metabolite	dot colour in Fig. 2B	DBP_F	DBP_N	DBP_S	CTRL_A	CTRL_B	CTRL_C	CTRL_D	CTRL_E	CTRL_F	CTRL_G	CTRL_H	CTRL_I	CTRL_J	CTRL_K	CTRL_L	CTRL_M	CTRL_N	CTRL_O	CTRL_P	CTRL_Q	CTRL_R	CTRL_S	CTRL_T	fc	pvals	qval
CE(17:2) [M+NH4]+	red	0.82839	0.328962	0.561044	1098.9	494.319	0.382347	626.554	620.939	0.244281	512.394	1565.35	1066.9	1178.4	654.49	885.556	3.77631	1579.09	1076.64	1582.91	838.105	785.749	1185.15	709.418	0.000695766	3.92441e-07	5.69875e-06
DG(35:6) [M+NH4]+	red	0.0149479	0.00306634	0.00300251	0.00241873	0.00307892	10.1111	0.0115258	8.31524	9.67026	9.21928	11.2141	10.4678	10.8676	6.90865	0.026887	0.0946842	0.00247705	0.00460462	0.00470423	0.00316918	0.00408913	0.00354922	0.0152388	0.00182081	0.00234285	0.0197406
DG(42:6) [M+NH4]+	red	1.23535	7.92326	110.227	3.55233	36.1349	1508.44	882.691	1068.54	470.792	1786.13	1331.66	141.693	1164.13	1132.45	10.4474	277.985	30.5236	8.26067	43.6416	20.1126	4.07519	77.3503	3.04175	0.0795775	0.00383095	0.0300531
DG(42:9) [M+NH4]+_RT_13.313	red	0.0107568	0.00224623	0.00220967	0.00244995	0.00257964	44.097	18.9531	20.752	15.5304	8.08819	38.7773	12.9043	27.493	33.1508	0.0301435	10.6043	0.0027187	0.00545049	0.00350299	0.00386342	0.00367464	0.00264809	0.0163669	0.000440136	0.0021923	0.0189398
LPC(18:2) [M+OH]+	red	0.435682	0.76189	14.6663	2.03698	7.23339	111.751	130.75	81.6023	108.239	76.5944	178.122	43.4281	101.846	105.532	10.908	126.879	10.6948	1.66599	18.2902	4.73473	12.4176	16.3469	4.6626	0.091667	0.00079982	0.0089488
LPC(18:2) [M+OOH]+	red	0.000304587	0.000419792	3.05133	0.267834	0.512398	28.3038	32.2472	18.3571	28.6417	22.9129	34.7137	20.0309	24.6827	22.0718	0.501555	22.6018	1.26064	0.000559097	0.982355	0.275422	0.328246	1.15157	0.472976	0.0781624	0.000996821	0.0107139
LPC(18:3) [M+OH]+	red	0.521217	0.948178	5.20471	0.000383964	1.58807	53.7627	57.3559	38.4287	51.807	32.8971	92.4167	26.9256	45.1391	48.6338	1.83027	57.585	2.8235	0.000413932	1.33896	0.000254487	0.786745	3.18674	0.460741	0.0860674	0.00153555	0.0146575
LPC(19:2) [M+OH]+	red	0.000434985	0.000397181	0.121278	0.00040041	0.0288363	1.33774	1.66928	1.14314	1.57548	0.998942	2.27539	0.44413	1.39646	1.41659	0.000358075	1.5503	0.0590805	0.000348326	0.154073	0.000435145	0.0992801	0.168036	0.000425417	0.0568534	0.000898943	0.00981646
LPC(20:3) [M+OH]+	red	0.00036219	0.115095	1.92142	0.652092	2.96851	11.5582	12.2504	8.9338	9.13644	7.60874	14.4804	4.19716	11.0035	10.7462	4.63677	14.753	5.7758	0.410727	4.28556	1.54476	5.87154	4.877	0.452992	0.0997417	0.000116599	0.00157581
LPC(20:3) [M+OOH]+	red	0.000335545	0.000286856	0.474905	0.0302339	0.176226	0.252764	1.91494	2.59591	1.49928	1.40155	3.53029	1.4392	0.740211	3.00751	0.000328056	4.03286	0.622926	0.000550693	0.216575	0.000325975	0.303863	0.491477	0.000472509	0.142432	0.00949672	0.0661378
LPC(22:4) [M+OH]+	red	0.000487583	0.000358031	0.00033086	0.000241003	0.000397314	0.302642	0.692537	0.000460115	0.000501947	0.307182	0.00112467	0.000346014	0.423	0.000341349	0.35519	0.0004384	0.193408	0.000352364	0.238909	0.000298516	0.854106	0.18953	0.000354089	0.00220229	0.00508117	0.0387475
LPC(22:4) [M+OOH]+	red	0.000343614	0.000254573	0.000254866	0.000354174	0.000404454	0.218638	0.382434	0.156049	0.167137	0.154668	0.151972	0.00028222	0.209098	0.254969	0.000278213	0.228582	0.000278853	0.000524329	0.00029743	0.000270448	0.000420302	0.000301612	0.000331534	0.00295079	0.00184978	0.0171376
LPC(22:5) [M+OH]+	red	0.000413557	0.000248705	0.347171	0.000299274	1.27207	1.02013	2.17824	0.987202	0.766563	0.547728	1.3919	0.298518	1.72947	0.968792	1.21919	1.21738	1.90451	0.000366566	1.85948	0.699412	4.0494	1.11226	0.152172	0.0992034	0.000349096	0.00433197
LPC(22:5) [M+OOH]+	red	0.000398198	0.000341755	0.0782694	0.000366493	0.132479	0.744521	1.46662	0.68302	0.649285	0.392387	0.97941	0.150811	1.07605	0.686941	0.152451	0.662684	0.263021	0.000346712	0.259929	0.076971	0.392518	0.184914	0.000331269	0.0588192	0.000226811	0.00294855
LPC(O-15:1) [M+OOH]+	red	0.000444719	0.000366997	0.000416764	0.080538	0.000431789	0.0557485	0.000351926	0.0492294	0.117777	0.0859654	0.000821999	0.000335955	0.110946	0.0484415	0.0317246	0.000390059	0.0466583	0.000423565	0.0307196	0.000420428	0.037197	0.000454868	0.110812	0.0101186	0.00038581	0.00474442
LPC(O-16:1)	red	21.0793	10.6473	13.5392	23.9897	19.8273	46.9429	58.3291	41.3715	41.677	40.774	68.5387	29.9672	33.4309	35.6896	17.2272	31.6525	20.6741	32.3002	29.6329	20.9092	14.6351	22.5899	23.1638	0.461903	0.00486282	0.0372908
LPC(O-17:1)	red	1.27849	0.864907	0.545064	1.09497	1.15535	4.40654	5.14386	3.97887	3.62527	2.95352	4.76101	2.23611	3.48398	3.12905	0.56989	1.93146	1.16012	1.69626	2.2943	1.3853	0.699425	0.998125	1.87526	0.368949	0.00132476	0.0131036
LPC(O-25:3)	red	0.000337582	0.000268747	0.000398297	0.044478	0.000375872	0.00044147	0.101739	0.000300606	0.00051232	0.000343784	0.000825516	0.064314	0.000337146	0.134836	0.0760133	0.0455264	0.074591	0.000481157	0.133066	0.0364582	0.000551123	0.000281875	0.170806	0.00755689	0.00194833	0.0177298
LPE(18:3) [M+OH]-	red	0.00714806	0.00589295	0.00610454	0.00571788	0.00582065	0.235394	0.370973	0.081064	0.448224	0.252637	0.293726	0.00888027	0.215338	0.213422	0.00464303	0.382677	0.00650163	0.00828687	0.00393531	0.00438529	0.0047099	0.0066664	0.00610768	0.0498755	0.002468	0.0205416
LPE(20:4) [M+OH]-	red	0.00589409	0.00366981	0.00575013	0.00539237	0.0063139	0.932722	1.20229	0.406601	0.9813	1.2083	0.00551083	0.70928	0.499531	0.692872	0.00520461	0.628569	0.00758977	0.0122284	0.00555257	0.00502343	0.00378913	0.23764	0.00530579	0.0135026	0.00131253	0.0131036
LPE(O-18:3) [M+OOH]-	red	0.00701922	0.00561836	0.00607978	0.00457865	0.0065237	0.960187	1.81052	0.00507596	1.49708	0.961735	1.08895	0.976379	0.660644	0.814014	0.00483893	1.50425	0.00447997	0.00769323	0.00533176	0.00607303	0.00540895	0.00796203	0.00513429	0.0120716	0.0017887	0.0167231
LPE(O-20:2)	red	0.00489802	0.00487979	0.00689789	0.00439367	0.00631413	0.00636842	0.209635	0.305943	0.362524	0.193394	0.176388	0.0121177	0.00784607	0.316839	0.00457664	0.0060675	0.00513268	0.255509	0.00535208	0.00539871	0.00563552	0.00509678	0.00413219	0.0585524	0.00640066	0.0474832
PA(34:1)	red	0.0241956	0.022915	0.0246674	0.0142327	0.0331397	1.42202	1.20875	0.0258906	0.557133	0.0268121	1.5993	1.44851	0.0284462	0.80365	0.0325795	1.13775	0.0263385	0.0307649	0.0229655	0.0232432	1.35697	0.026625	0.0164108	0.0486225	0.00332237	0.0265206
PC(22:0)	red	0.0859111	0.0771001	0.000230016	0.000192346	0.0856065	1.1018	0.5943	1.26496	0.811025	1.51938	0.336553	1.87254	1.47268	0.657155	0.119354	0.971052	0.138302	0.000345769	0.0867549	0.030151	0.163511	0.0875584	0.114511	0.0952311	0.00118138	0.0124045
PC(22:0) [M+OH]+	red	0.000244668	0.000251247	0.000258001	0.000305291	0.000211878	0.386268	0.243389	0.373116	0.321072	0.395542	0.129423	0.676327	0.54048	0.352383	0.000300621	0.229198	0.000212098	0.000354873	0.000304518	0.000296943	0.000316466	0.000277872	0.000238962	0.00137701	0.00127066	0.013041
PC(24:0)	red	0.278294	0.360441	0.644039	0.112789	0.305962	2.61375	1.83543	2.35925	6.58674	3.91865	3.21788	5.92113	3.82529	1.97234	0.384248	3.32497	0.615708	0.104302	0.483851	0.183557	0.73623	0.507403	0.465802	0.216638	0.00268373	0.022068
PC(24:1) [M+OOH]+	red	0.000298941	0.000235023	2.7423	0.000228927	0.295895	19.9256	10.5329	14.1812	13.9191	20.9126	7.97439	30.7608	24.8401	11.3555	0.306578	24.4507	1.14777	0.000266196	0.000347853	0.0711321	0.000202979	0.649017	0.000311946	0.100844	0.00376275	0.0298613
PC(25:1) [M+OH]+	red	0.0956372	0.000230794	9.4817	0.1845	0.941537	65.969	36.2853	46.8341	64.4338	86.199	31.8016	134.748	87.7563	37.4425	0.795326	62.8949	1.767	0.128726	1.17991	0.000262718	0.394518	1.71161	0.424277	0.0964666	0.00448802	0.034611
PC(25:1) [M+OOH]+	red	0.130853	0.0964325	4.13042	0.0985385	0.366139	45.4298	22.4431	36.5846	36.5177	52.6711	22.2341	79.0518	66.1029	29.9906	0.318262	53.5711	0.478553	0.157396	0.100814	0.000278886	0.177186	0.457159	0.230385	0.0649946	0.0022185	0.0190456
PC(31:3) [M+OOH]+	red	0.000276795	0.000178448	0.128256	0.000245497	0.000193136	0.881006	0.599942	0.687231	0.960451	0.427792	0.684181	1.1234	0.755981	0.000316892	0.000284681	0.612872	0.000239225	0.000380692	0.00033014	0.000282026	0.000247685	0.000227363	0.000271615	0.127389	0.00842281	0.0598809
PC(32:2)	red	24.1495	25.6928	17.1333	37.3332	21.9825	57.7413	34.8878	42.7664	63.5315	44.3342	61.1458	59.3627	46.1464	32.5927	45.584	81.4699	53.2023	33.8807	47.5148	38.8945	49.6311	41.5896	33.327	0.481708	0.000194201	0.00254889
PC(32:2) [M+OH]+	red	0.000247798	0.000203203	0.815843	0.356733	0.355401	8.2014	4.02499	6.07086	8.61641	8.96756	5.3481	9.62104	9.20684	6.03196	0.72775	15.316	0.858302	0.241654	0.979799	0.478455	0.556952	1.38794	0.0386696	0.0622744	0.000693259	0.00782065
PC(32:2) [M+OOH]+	red	0.000294028	0.000269767	0.000228638	0.000291745	0.000237499	1.92945	0.823472	1.32903	1.88548	2.32707	0.947094	3.31607	2.20172	1.15316	0.000267141	2.69522	0.00028365	0.000286451	0.000353208	0.000236029	0.00030523	0.000233238	0.000317676	0.000283865	0.00129967	0.0131036
PC(33:2) [M+OOH]+	red	0.000298495	0.00020938	0.000295569	0.000255842	0.000238341	0.852312	0.67327	0.695461	1.28968	1.46213	0.350385	2.27185	1.95373	0.785416	0.00023983	1.45796	0.0002064	0.000391717	0.000241355	0.000245392	0.000268559	0.000239489	0.000370674	0.000454119	0.00203656	0.0181591
PC(33:3) [M+OH]+	red	0.000243801	0.000293459	0.000225456	0.000271848	0.000280435	0.205708	0.000366807	0.261457	0.000440629	0.424559	0.223876	0.469899	0.549348	0.205798	0.000237644	0.000331948	0.0842371	0.000363282	0.0373916	0.000281725	0.000330506	0.000219039	0.000358996	0.00206216	0.00630838	0.0470543
PC(34:2) [M+OOH]+	red	2.23791	4.39748	39.1887	1.45936	5.28272	266.653	270.131	179.683	280.335	401.428	170.437	413.489	322.762	188.224	4.13833	234.899	11.2846	3.58406	7.23924	3.35101	1.81604	13.1798	4.09686	0.109753	0.00218382	0.0189398
PC(34:3) [M+OOH]+	red	0.000203812	0.000284872	0.000237851	0.000254677	0.507459	16.6651	8.95719	9.98163	13.0387	17.2921	0.000534845	26.5357	17.613	9.40193	0.000220883	15.0849	0.000184755	0.000307425	0.000258055	0.000257448	0.000211104	0.000226256	0.197465	3.58047e-05	0.00191357	0.0175303
PC(34:4) [M+OOH]+	red	0.000275461	0.000254977	0.400571	0.000233005	0.000300678	3.62967	1.9132	2.22716	2.97356	0.00040673	1.88102	7.75518	3.5768	2.8615	0.0593668	4.17334	0.000231457	0.000313573	0.102575	0.0239589	0.0297936	0.209451	0.000261217	0.0851099	0.00766875	0.0553854
PC(35:3) [M+OH]+	red	0.000220014	0.00030243	0.981504	0.516431	0.53046	3.92715	3.49363	2.9103	3.81979	4.32595	2.74379	3.00984	5.08192	3.40031	0.472513	4.8806	0.8485	0.155109	0.663826	0.310431	0.000214811	1.07265	0.295782	0.154192	0.00587443	0.0443017
PC(41:2)	green	0.352519	0.365787	0.29933	0.0962514	0.000181554	0.164515	0.139132	0.000250387	0.000375409	0.000295958	0.000839825	0.000238101	0.140921	0.000231311	0.000252246	0.000317076	0.000241353	0.000236089	0.000211605	0.000194109	0.000225594	0.000269125	0.000333664	12.4364	0.00027492	0.00350715
PC(42:2)	green	3.95222	3.24848	3.48595	0.991612	1.30867	1.43068	2.42331	1.47993	2.6258	1.74485	1.98502	0.861536	1.12295	1.38573	0.501021	1.45387	0.71487	0.600125	0.935321	0.472949	0.582617	1.6014	0.820997	2.84485	0.000681646	0.00775373
PC(43:5)	green	0.225415	0.273734	0.320579	0.000282449	0.000180629	0.000341873	0.000292429	0.000348325	0.00036616	0.279234	0.000673769	0.165917	0.164496	0.000256894	0.00023829	0.000443975	0.000270856	0.000288637	0.000323477	0.000268488	0.000355854	0.000202591	0.000312374	8.88457	0.00202338	0.0181591
PC(O-28:0)	red	0.000218248	0.000266014	0.00027009	0.24399	0.194494	0.000231476	0.413996	0.167198	0.448072	0.30269	0.453868	0.188994	0.350834	0.22494	0.131488	0.325338	0.209576	0.304027	0.354362	0.216349	0.000312923	0.352104	0.211709	0.000987131	3.062e-08	4.54308e-07
PC(O-33:3) [M+OOH]+	red	0.000267396	0.056352	1.02607	0.330579	0.353575	5.63584	5.26361	4.86826	7.0152	8.21565	4.47494	6.68581	10.7876	5.67066	0.419416	10.7947	0.846914	0.164999	0.662477	0.31273	0.287399	1.49212	0.357163	0.096704	0.00105715	0.0111861
PC(O-34:0) [M+OOH]+	red	0.000125038	0.000158834	0.000152598	0.153798	0.000120981	0.000115071	0.000200587	0.000158382	7.45e-05	0.000231578	0.000373943	0.284475	7.65e-05	0.000156309	0.37762	0.001	0.106838	0.245038	0.0845018	0.197397	0.001	0.28554	0.64008	0.00122322	0.00645711	0.047643
PC(O-34:3)	red	19.1155	9.91103	12.2212	34.8413	23.4722	40.651	64.5208	41.6865	50.2079	43.768	70.4283	33.8355	27.486	32.9797	20.5966	27.524	27.022	40.757	34.7937	30.1411	9.54732	30.1977	39.9045	0.379624	0.000462275	0.00551266
PC(O-34:3) [M+OOH]+	red	2.57019	6.73823	222.291	66.0094	96.1993	1011.35	1011	797.6	1062.1	1292.02	882.356	920.215	1306.36	872.117	94.5696	1239.28	110.895	44.0167	184.164	67.1021	72.4522	220.477	43.4029	0.135513	0.00232341	0.0196985
PC(O-34:4) [M+OOH]+	red	1.60215	2.94619	37.566	4.99311	6.00246	220.414	216.667	184.167	222.25	262.914	289.191	255.637	294.49	210.879	9.69507	255.893	8.29544	3.11904	12.2888	6.32289	6.95507	12.8084	3.02582	0.112937	0.00141152	0.0137623
PC(O-35:3) [M+OOH]+	red	0.000263502	0.000187882	5.84188	1.94166	2.62186	27.5779	25.1745	22.1086	26.2573	33.67	22.2825	19.9057	37.5034	21.6834	2.34954	25.6669	3.05874	1.22937	4.17438	1.66978	1.61112	4.89137	1.37908	0.135825	0.00319881	0.0258365
PC(O-35:4)	red	0.000239986	0.000289097	0.000194218	0.403538	0.404172	0.000260364	0.000419196	0.861406	0.634764	0.000424404	0.811775	0.508247	0.841983	0.687137	0.000220626	0.000318041	0.000258663	0.000361003	0.000372676	0.284626	0.000316197	0.000285785	1.33612	0.000711524	0.00143434	0.0138857
PC(O-38:8)	red	0.000217672	0.000294529	0.000316403	0.000312009	0.281572	0.195592	0.000436938	0.443316	0.000422088	0.000456923	0.000732269	0.179612	0.000270373	0.000374754	0.000217631	0.272107	0.256693	0.179523	0.300544	0.166995	0.000308031	0.000202697	0.000376811	0.00242275	0.00185815	0.0171376
PE(O-34:3) [M+OOH]-	red	0.011173	0.00819188	0.00657915	0.00553773	0.00802388	1.92575	5.09312	1.33506	3.70196	4.86078	2.48809	2.00287	2.54932	2.30234	0.00618959	4.77058	0.00836026	0.00939538	0.530318	0.00517669	0.00801059	1.56255	0.00704758	0.00521271	0.000592631	0.00691403
PE(O-34:4) [M+OOH]-	red	0.00725694	0.00639479	0.00998473	0.00805062	0.00664897	0.34115	0.906369	0.0102616	0.727419	0.53861	0.562401	0.685367	0.159935	0.502455	0.00862007	0.899545	0.00981576	0.0119786	0.00690922	0.00659306	0.00733741	0.00643204	0.00654372	0.0291137	0.00250851	0.0207523
PE(O-36:3) [M+OOH]-	red	0.0112761	0.00553041	0.757171	0.00841567	0.327072	4.61029	7.85109	2.47838	5.06538	4.91841	4.27581	2.42726	4.69002	4.78156	0.378856	6.88361	0.00628828	0.0125874	0.00775871	0.00503016	0.474928	2.59373	0.298166	0.0990476	0.00131829	0.0131036
PE(O-36:5) [M+OOH]-	red	0.00658656	0.00767099	0.00674622	0.412612	1.08627	2.69786	5.06303	1.34885	2.30453	5.66967	0.00894422	1.75318	2.1973	1.87772	1.26321	3.79611	0.973497	0.0137125	2.92169	0.609166	1.27202	5.61782	0.00877299	0.00342394	6.19281e-05	0.00086257
PE(O-38:5) [M+OOH]-	red	0.0083436	0.00858097	0.006599	1.79927	3.81657	5.29781	8.73935	2.18716	3.29351	7.23006	3.35132	3.00024	5.32363	3.28228	4.48326	5.17558	4.36783	1.63523	5.64104	1.96241	2.39493	8.34185	1.88329	0.00188475	4.69297e-08	6.88806e-07
PE(O-38:7) [M+OOH]-	red	0.00978555	0.00758612	0.0109826	1.35615	4.94508	3.53782	3.24794	2.31851	2.76322	6.13532	2.22941	3.01956	4.03834	2.19046	2.09892	6.25835	3.61607	0.698277	2.64592	2.25643	1.57204	9.58736	2.09911	0.00283766	8.06626e-07	1.15899e-05
PE(O-42:4) [M+OOH]-	red	0.00968958	0.00899405	0.00616686	0.00617432	0.00676519	0.00753673	0.785679	0.318211	0.00848822	0.428702	0.488836	0.343284	0.471232	0.00936572	0.00659154	0.345959	0.00745721	0.0121408	0.0084283	0.00632317	0.00602331	0.00899464	0.00853354	0.0504365	0.00823446	0.0588484
PI(34:2) [M+OH]-	red	0.0108174	0.00666529	0.378711	0.00491683	0.00689495	2.25211	1.11446	1.51072	2.16649	2.09238	1.37941	1.9194	1.51361	1.47363	0.00954541	3.12586	0.00868726	0.0135302	0.00690621	0.00676824	0.00904663	0.349295	0.0079347	0.139224	0.00559576	0.0424345
PI(36:2) [M+OOH]-	red	0.00972575	0.00600794	0.00724215	0.00545015	0.00910494	1.49991	1.37528	0.736042	1.45987	1.69835	0.752525	2.4507	0.741925	0.815191	0.0101785	0.862581	0.00669708	0.0170179	0.00811484	0.00549575	0.008276	0.00825694	0.00783702	0.0122746	0.00146112	0.0140453
PS(28:0) [M+OH]-	red	0.0339993	0.0273594	1.85776	0.028215	0.0256306	15.9275	8.86812	0.0274103	16.7728	23.8969	9.91785	40.5054	26.7789	11.8506	0.0264117	16.621	0.0245205	0.0317483	0.0265865	0.020634	0.0324165	0.0320478	0.0306241	0.0746252	0.0075885	0.0550974
PS(35:1) [M+OH]-	red	0.0347916	0.029796	0.0231333	0.0190375	0.0215933	13.8201	6.30555	10.3314	15.3157	14.6345	13.0154	18.1187	14.2554	9.77119	0.0346171	23.8315	0.705842	0.029618	0.0222627	0.0233892	0.0207252	1.44918	0.0275784	0.00412552	0.000667839	0.00766051
PS(36:1) [M+OH]-	red	0.0287858	0.0248653	0.0327767	0.0235445	0.0253807	6.46891	5.47447	5.38307	10.1277	9.63837	7.20993	10.7456	14.0397	7.33427	0.0329595	13.9774	0.0223509	0.0373846	0.0271713	0.0286231	0.0219934	1.93905	0.0220315	0.00622365	0.000651419	0.00753549
PS(37:1) [M+OH]-	red	0.0396696	6.70897	281.157	78.7501	108.366	1230.98	1308.3	920.258	1377.21	1633.24	1273.84	1269.06	1606.86	1062.04	122.677	1581.19	127.868	43.6575	219.086	76.0176	75.6837	274.462	43.8803	0.132981	0.00246441	0.0205416
PS(37:1) [M+OOH]-	red	0.0317052	0.0279063	45.835	0.0304171	5.17589	140.505	297.954	185.328	345.482	463.729	235.625	565.034	355.936	201.079	0.0288446	283.228	10.1256	0.0420048	6.37845	2.09891	0.0197266	10.3696	3.18084	0.0983381	0.00379598	0.0299509
PS(37:2) [M+OH]-	red	0.0400524	0.0298152	22.3839	3.4397	5.20151	97.8175	105.184	87.5974	143.359	130.796	134.103	157.332	134.655	99.8827	6.66983	152.528	8.00527	0.0421159	8.79619	4.56495	6.5807	16.1827	0.613859	0.114851	0.0020002	0.0180813
PS(37:2) [M+OOH]-	red	0.0262171	0.0182924	0.0337699	0.0282206	0.0199219	19.4128	0.0328683	20.551	17.2939	35.9359	0.0450287	37.4706	21.796	0.0214627	0.0371058	16.5015	0.0235065	0.0403314	0.0257198	0.028457	0.0307528	0.0350653	0.0281151	0.00308141	0.00818055	0.0587708
PS(38:1) [M+OH]-	red	0.0252211	0.0207533	3.1521	1.14842	0.0307393	22.0639	18.3498	15.9936	20.098	26.1514	16.4292	16.613	30.0075	15.3326	2.16322	17.6713	1.3274	0.0417841	2.37818	0.023143	0.0246052	3.46938	0.0304307	0.101842	0.00133894	0.0131486
PS(38:1) [M+OOH]-	red	0.0262014	0.0215886	0.0224449	0.0323762	0.0283697	4.72378	5.48551	3.86776	7.77404	9.25467	5.9933	12.1307	7.13079	3.38253	0.0340056	4.51922	0.0196743	0.0363089	0.029131	0.0291537	0.0191141	0.0392178	1.45985	0.00709556	0.000892712	0.00981646
PS(38:2) [M+OH]-	red	0.036329	0.029666	0.0381042	0.0227596	0.0238423	2.23703	1.79972	1.57051	3.57008	3.42991	0.0462191	0.0466596	4.15387	2.26091	0.0340559	2.86446	0.0339824	0.0309558	0.0269537	0.0165401	0.031524	0.0363153	0.0250587	0.0311749	0.00392187	0.0305906
PS(39:2) [M+OOH]-	red	0.029349	0.0188089	15.8948	2.12872	4.30671	62.4807	44.8361	81.1109	56.4826	74.2735	34.1725	58.5515	88.2864	87.4351	3.93092	101.134	4.13058	0.0409611	4.27064	0.0220185	1.81934	8.08397	1.17451	0.147893	0.0071583	0.0525327
PS(45:5)	green	2.29824	2.07904	2.88121	1.89982	0.575271	0.0307229	0.026371	1.14406	0.0268167	0.592898	0.0332678	0.0289587	0.678376	0.0245742	0.607377	0.0292862	1.10177	0.762454	1.27998	0.0168313	0.0238318	0.0299776	0.0285288	5.41204	0.00423054	0.0328107
SM(d30:2)	red	0.12775	0.16919	0.349349	1.00142	0.492667	1.10817	0.657162	1.19101	1.21962	0.719911	1.63433	1.18172	1.05979	0.475329	0.58853	1.42977	0.802894	1.0268	0.728874	0.802426	0.603768	0.905796	0.509733	0.237522	0.000114571	0.0015639
SM(d31:2)	red	0.000318156	0.000387495	0.000488735	0.116355	0.000376396	0.000534154	0.000724073	0.287307	0.299588	0.00052247	0.292411	0.342024	0.000484515	0.158717	0.0800828	0.000532729	0.386669	0.000427611	0.000447942	0.000322263	0.000356432	0.000437197	0.429503	0.00332075	0.00293291	0.0238299
SM(t36:2)	red	0.414133	0.375977	0.461395	0.595603	0.536858	1.97909	1.00793	1.67273	0.000443626	1.13538	1.45144	1.9142	2.07843	1.17622	0.512641	1.06289	0.94914	0.489289	0.000352113	0.847415	0.794385	0.542588	0.825529	0.426279	0.000532719	0.00626864
SM(t41:3)	red	0.000347891	0.000456746	0.000351632	0.000362293	0.000429764	0.515181	0.000697598	0.829108	0.479945	0.664581	0.00106918	0.521186	1.0991	0.000437848	0.000509387	0.387272	0.000386102	0.000471617	0.000389547	0.00036211	0.000506884	0.000344077	0.000424777	0.00171194	0.00865222	0.0611932
